# Supplementary material for: 5-Bromo-2,7-dimethyl-3-(4-methyl­phenyl­sulfin­yl)-1-benzo­furan
Source: Acta Crystallogr Sect E Struct Rep Online. 2013 Apr 13;69(Pt 5):o720. doi: 10.1107/S1600536813009756 (PMC3648252; doi:10.1107/S1600536813009756)
Supplement: Supplementary file 1 [file e-69-0o720-sup1.cif]

##############################################################################
#                                                                            #
# This CIF contains the data in a paper accepted for publication in          #
# Acta Crystallographica Section E. It conforms to the requirements of       #
# Notes for Authors for Acta Crystallographica Section E, and has been       #
# peer reviewed under the auspices of the IUCr Commission on Journals.       #
#                                                                            #
# Full details of the Crystallographic Information File format               #
# are given in the paper "The Crystallographic Information File (CIF):       #
# a New Standard Archive File for Crystallography" by S. R. Hall, F. H.      #
# Allen and I. D. Brown [Acta Cryst. (1991), A47, 655-685].                  #
#                                                                            #
# The current version of the core CIF dictionary is obtainable from          #
# ftp://ftp.iucr.org/pub/cif_core.dic.                                       #
#                                                                            #
# Software is freely available for graphical display of the structure(s)     #
# in this CIF. For information consult the CIF software page                 #
# http://www.iucr.org/resources/cif/software.                                #
#                                                                            #
# This file may be used for bona fide research purposes within the           #
# scientific community so long as proper attribution is given to the journal # 
# article from which it was obtained.                                        #
#                                                                            #
##############################################################################
data_global
_audit_creation_method     'form.cif (version 2.0)'
_journal_data_validation_number     ?
_journal_date_recd_electronic     2013-03-28
_journal_date_accepted     2013-04-09
_journal_name_full     'Acta Crystallographica, Section E'
_journal_year     2013
_journal_volume     69
_journal_issue      5
_journal_page_first     o720
_journal_page_last     o720
_journal_paper_category     QO
_journal_paper_doi     10.1107/S1600536813009756
_journal_coeditor_code     TK5212
_publ_contact_author_name     'Prof. Uk Lee'
_publ_contact_author_address
;
 Department of Chemistry, Pukyong National University, 599-1 Daeyeon 3-dong
 Nam-gu, Busan 608-737, Republic of Korea
;
_publ_contact_author_email     'uklee@pknu.ac.kr'
_publ_contact_author_fax     '+82-51-629-5583'
_publ_contact_author_phone     '+82-51-629-5596'
_publ_section_title
;
5-Bromo-2,7-dimethyl-3-(4-methylphenylsulfinyl)-1-benzofuran
;
loop_
    _publ_author_name
    _publ_author_address
    'Choi, Hong Dae'
;
Department of Chemistry, Dongeui University, San 24 Kaya-dong
Busanjin-gu, Busan 614-714, Republic of Korea
;
    'Seo, Pil Ja'
;
Department of Chemistry, Dongeui University, San 24 Kaya-dong
Busanjin-gu, Busan 614-714, Republic of Korea
;
    'Lee, Uk'
;
Department of Chemistry, Pukyong National University,
599-1 Daeyeon 3-dong
Nam-gu, Busan 608-737, Republic of Korea
;
_publ_section_synopsis     .
data_I
_chemical_name_systematic
;
5-Bromo-2,7-dimethyl-3-(4-methylphenylsulfinyl)-1-benzofuran
;
_chemical_name_common     ?
_chemical_formula_moiety     'C17 H15 Br O2 S'
_chemical_formula_sum     'C17 H15 Br O2 S'
_chemical_formula_iupac     'C17 H15 Br O2 S'
_chemical_formula_weight     363.26
_chemical_melting_point     ?
_chemical_melting_point_gt     406
_chemical_melting_point_lt     407
_symmetry_cell_setting     triclinic
_symmetry_space_group_name_H-M     'P -1'
_symmetry_space_group_name_Hall     '-P 1'
loop_
    _symmetry_equiv_pos_as_xyz
    'x, y, z'
    '-x, -y, -z'
_cell_length_a     6.1794(6)
_cell_length_b     10.0570(10)
_cell_length_c     12.5793(12)
_cell_angle_alpha     84.072(6)
_cell_angle_beta     79.738(6)
_cell_angle_gamma     85.471(6)
_cell_volume     763.67(13)
_cell_formula_units_Z     2
_cell_measurement_reflns_used     3261
_cell_measurement_theta_min     2.41
_cell_measurement_theta_max     26.39
_cell_measurement_temperature     173(2)
_exptl_crystal_description     'block'
_exptl_crystal_colour     'colourless'
_exptl_crystal_size_max     0.218
_exptl_crystal_size_mid     0.125
_exptl_crystal_size_min     0.123
_exptl_crystal_density_diffrn     1.580
_exptl_crystal_density_meas     ?
_exptl_crystal_density_method     'not measured'
_exptl_crystal_F_000     368
_exptl_absorpt_coefficient_mu     2.829
_exptl_absorpt_correction_type     multi-scan
_exptl_absorpt_process_details     '(<i>SADABS</i>; Bruker, 2009)'
_exptl_absorpt_correction_T_min     0.6399
_exptl_absorpt_correction_T_max     0.7457
_exptl_special_details
;
;
_diffrn_ambient_temperature     173(2)
_diffrn_radiation_type     MoK\a
_diffrn_radiation_wavelength     0.71073
_diffrn_radiation_source     'rotating anode'
_diffrn_radiation_monochromator     'graphite multilayer'
_diffrn_measurement_device_type     'Bruker SMART APEXII CCD'
_diffrn_measurement_method     '\f and \w scans'
_diffrn_detector_area_resol_mean     10.0
_diffrn_reflns_number     13108
_diffrn_reflns_av_R_equivalents     0.0751
_diffrn_reflns_av_sigmaI/netI     0.1040
_diffrn_reflns_theta_min     2.04
_diffrn_reflns_theta_max     26.99
_diffrn_reflns_theta_full     26.99
_diffrn_measured_fraction_theta_max     0.999
_diffrn_measured_fraction_theta_full     0.999
_diffrn_reflns_limit_h_min     -7
_diffrn_reflns_limit_h_max     7
_diffrn_reflns_limit_k_min     -12
_diffrn_reflns_limit_k_max     12
_diffrn_reflns_limit_l_min     -16
_diffrn_reflns_limit_l_max     15
_diffrn_standards_number     0
_diffrn_standards_interval_count     ?
_diffrn_standards_interval_time     ?
_diffrn_standards_decay_%     ?
_refine_special_details
;
 Refinement of F^2^ against ALL reflections.  The weighted R-factor wR and
 goodness of fit S are based on F^2^, conventional R-factors R are based
 on F, with F set to zero for negative F^2^. The threshold expression of
 F^2^ > 2sigma(F^2^) is used only for calculating R-factors(gt) etc. and is
 not relevant to the choice of reflections for refinement.  R-factors based
 on F^2^ are statistically about twice as large as those based on F, and R-
 factors based on ALL data will be even larger.
;
_reflns_number_total     3331
_reflns_number_gt     2180
_reflns_threshold_expression     I>2\s(I)
_refine_ls_structure_factor_coef     Fsqd
_refine_ls_matrix_type     full
_refine_ls_R_factor_all     0.0969
_refine_ls_R_factor_gt     0.0452
_refine_ls_wR_factor_gt     0.0769
_refine_ls_wR_factor_ref     0.0890
_refine_ls_goodness_of_fit_ref     1.035
_refine_ls_restrained_S_all     1.035
_refine_ls_number_reflns     3331
_refine_ls_number_parameters     193
_refine_ls_number_restraints     0
_refine_ls_hydrogen_treatment     constr
_refine_ls_weighting_scheme     calc
_refine_ls_weighting_details
         'calc w=1/[\s^2^(Fo^2^)+(0.0171P)^2^+0.3410P] where P=(Fo^2^+2Fc^2^)/3'
_atom_sites_solution_hydrogens     difmap
_atom_sites_solution_primary     direct
_atom_sites_solution_secondary     difmap
_refine_ls_shift/su_max     0.001
_refine_ls_shift/su_mean     0.000
_refine_diff_density_max     0.409
_refine_diff_density_min     -0.519
_refine_ls_extinction_method     none
_refine_ls_extinction_coef     ?
loop_
    _atom_type_symbol
    _atom_type_description
    _atom_type_scat_dispersion_real
    _atom_type_scat_dispersion_imag
    _atom_type_scat_source
    'C' 'C' 0.0033 0.0016
                         'International Tables Vol C Tables 4.2.6.8 and 6.1.1.4'
    'H' 'H' 0.0000 0.0000
                         'International Tables Vol C Tables 4.2.6.8 and 6.1.1.4'
    'O' 'O' 0.0106 0.0060
                         'International Tables Vol C Tables 4.2.6.8 and 6.1.1.4'
    'S' 'S' 0.1246 0.1234
                         'International Tables Vol C Tables 4.2.6.8 and 6.1.1.4'
    'Br' 'Br' -0.2901 2.4595
                         'International Tables Vol C Tables 4.2.6.8 and 6.1.1.4'
_computing_data_collection     '<i>APEX2</i> (Bruker, 2009)'
_computing_cell_refinement     '<i>SAINT</i> (Bruker, 2009)'
_computing_data_reduction     '<i>SAINT</i> (Bruker, 2009)'
_computing_structure_solution     '<i>SHELXS97</i> (Sheldrick, 2008)'
_computing_structure_refinement     '<i>SHELXL97</i> (Sheldrick, 2008)'
_computing_molecular_graphics
;
<i>ORTEP-3 for Windows</i> (Farrugia, 2012) and <i>DIAMOND</i>
(Brandenburg,
1998)
;
_computing_publication_material     '<i>SHELXL97</i> (Sheldrick, 2008)'
loop_
    _atom_site_type_symbol
    _atom_site_label
    _atom_site_fract_x
    _atom_site_fract_y
    _atom_site_fract_z
    _atom_site_U_iso_or_equiv
    _atom_site_adp_type
    _atom_site_calc_flag
    _atom_site_refinement_flags
    _atom_site_occupancy
    _atom_site_symmetry_multiplicity
    _atom_site_disorder_assembly
    _atom_site_disorder_group
    Br Br1 1.08078(6) 0.92372(4) 0.82890(3) 0.04049(15) Uani d . 1 2 . .
    S S1 0.60771(14) 0.49101(9) 0.65693(6) 0.0281(2) Uani d . 1 2 . .
    O O1 0.2942(3) 0.5989(2) 0.93938(16) 0.0285(6) Uani d . 1 2 . .
    O O2 0.8519(3) 0.4747(2) 0.64788(17) 0.0355(6) Uani d . 1 2 . .
    C C1 0.5062(5) 0.5624(3) 0.7794(2) 0.0243(8) Uani d . 1 2 . .
    C C2 0.6048(5) 0.6623(3) 0.8261(2) 0.0237(8) Uani d . 1 2 . .
    C C3 0.7900(5) 0.7364(3) 0.7958(3) 0.0273(8) Uani d . 1 2 . .
    H H3 0.8874 0.7271 0.7291 0.033 Uiso calc R 1 2 . .
    C C4 0.8251(5) 0.8235(3) 0.8669(3) 0.0284(8) Uani d . 1 2 . .
    C C5 0.6844(5) 0.8414(3) 0.9642(3) 0.0303(9) Uani d . 1 2 . .
    H H5 0.7164 0.9043 1.0098 0.036 Uiso calc R 1 2 . .
    C C6 0.4982(5) 0.7692(3) 0.9961(2) 0.0273(8) Uani d . 1 2 . .
    C C7 0.4681(5) 0.6809(3) 0.9246(3) 0.0241(8) Uani d . 1 2 . .
    C C8 0.3243(5) 0.5271(3) 0.8496(3) 0.0271(8) Uani d . 1 2 . .
    C C9 0.3398(6) 0.7855(4) 1.1002(3) 0.0399(10) Uani d . 1 2 . .
    H H9A 0.1935 0.8152 1.0838 0.060 Uiso calc R 1 2 . .
    H H9B 0.3911 0.8522 1.1399 0.060 Uiso calc R 1 2 . .
    H H9C 0.3315 0.6995 1.1447 0.060 Uiso calc R 1 2 . .
    C C10 0.1534(6) 0.4332(3) 0.8474(3) 0.0335(9) Uani d . 1 2 . .
    H H10A 0.0188 0.4838 0.8317 0.050 Uiso calc R 1 2 . .
    H H10B 0.1218 0.3813 0.9181 0.050 Uiso calc R 1 2 . .
    H H10C 0.2062 0.3723 0.7911 0.050 Uiso calc R 1 2 . .
    C C11 0.5490(5) 0.6350(3) 0.5679(2) 0.0247(8) Uani d . 1 2 . .
    C C12 0.7171(5) 0.6888(3) 0.4924(3) 0.0290(8) Uani d . 1 2 . .
    H H12 0.8642 0.6515 0.4883 0.035 Uiso calc R 1 2 . .
    C C13 0.6670(6) 0.7983(4) 0.4229(3) 0.0340(9) Uani d . 1 2 . .
    H H13 0.7823 0.8369 0.3716 0.041 Uiso calc R 1 2 . .
    C C14 0.4543(6) 0.8527(3) 0.4259(3) 0.0304(8) Uani d . 1 2 . .
    C C15 0.2879(6) 0.7931(4) 0.4998(3) 0.0326(9) Uani d . 1 2 . .
    H H15 0.1399 0.8279 0.5020 0.039 Uiso calc R 1 2 . .
    C C16 0.3330(5) 0.6843(3) 0.5699(3) 0.0303(8) Uani d . 1 2 . .
    H H16 0.2170 0.6435 0.6192 0.036 Uiso calc R 1 2 . .
    C C17 0.4004(6) 0.9735(4) 0.3523(3) 0.0432(10) Uani d . 1 2 . .
    H H17A 0.2433 0.9781 0.3477 0.065 Uiso calc R 1 2 . .
    H H17B 0.4880 0.9666 0.2798 0.065 Uiso calc R 1 2 . .
    H H17C 0.4348 1.0546 0.3814 0.065 Uiso calc R 1 2 . .
loop_
    _atom_site_aniso_label
    _atom_site_aniso_U_11
    _atom_site_aniso_U_22
    _atom_site_aniso_U_33
    _atom_site_aniso_U_12
    _atom_site_aniso_U_13
    _atom_site_aniso_U_23
    Br1 0.0302(2) 0.0392(3) 0.0535(3) -0.00854(17) -0.00904(17) -0.00239(19)
    S1 0.0288(5) 0.0298(6) 0.0253(5) -0.0003(4) -0.0035(4) -0.0036(4)
    O1 0.0286(14) 0.0304(15) 0.0237(13) -0.0015(11) 0.0017(10) -0.0003(11)
    O2 0.0250(13) 0.0460(17) 0.0343(14) 0.0097(11) -0.0052(10) -0.0069(12)
    C1 0.0237(19) 0.026(2) 0.0219(18) 0.0001(15) -0.0024(14) 0.0001(16)
    C2 0.0204(18) 0.027(2) 0.0226(18) 0.0015(15) -0.0032(14) -0.0007(16)
    C3 0.0243(19) 0.031(2) 0.0237(18) 0.0013(16) -0.0006(14) 0.0009(17)
    C4 0.026(2) 0.026(2) 0.034(2) -0.0021(16) -0.0092(16) 0.0000(17)
    C5 0.036(2) 0.028(2) 0.028(2) 0.0004(17) -0.0082(16) -0.0043(17)
    C6 0.035(2) 0.026(2) 0.0211(18) 0.0019(17) -0.0076(15) 0.0001(16)
    C7 0.0242(19) 0.021(2) 0.0242(19) -0.0022(16) -0.0014(14) 0.0050(16)
    C8 0.028(2) 0.026(2) 0.0256(19) 0.0013(16) -0.0066(15) 0.0030(17)
    C9 0.048(2) 0.043(3) 0.027(2) -0.0022(19) 0.0015(17) -0.0063(18)
    C10 0.032(2) 0.033(2) 0.035(2) -0.0082(17) -0.0044(15) 0.0015(18)
    C11 0.0236(19) 0.031(2) 0.0201(17) -0.0027(16) -0.0042(14) -0.0040(16)
    C12 0.0238(19) 0.033(2) 0.031(2) -0.0040(16) -0.0046(15) -0.0064(17)
    C13 0.031(2) 0.037(2) 0.034(2) -0.0136(18) -0.0034(16) 0.0002(19)
    C14 0.036(2) 0.032(2) 0.0258(19) -0.0061(17) -0.0085(16) -0.0029(17)
    C15 0.028(2) 0.036(2) 0.036(2) 0.0038(17) -0.0113(16) -0.0051(18)
    C16 0.025(2) 0.035(2) 0.0296(19) -0.0075(16) -0.0008(15) 0.0011(17)
    C17 0.052(3) 0.039(3) 0.041(2) -0.0099(19) -0.0174(19) 0.0050(19)
_geom_special_details
;
 All esds (except the esd in the dihedral angle between two l.s. planes)
 are estimated using the full covariance matrix.  The cell esds are taken
 into account individually in the estimation of esds in distances, angles
 and torsion angles; correlations between esds in cell parameters are only
 used when they are defined by crystal symmetry.  An approximate (isotropic)
 treatment of cell esds is used for estimating esds involving l.s. planes.
;
loop_
    _geom_bond_atom_site_label_1
    _geom_bond_atom_site_label_2
    _geom_bond_site_symmetry_2
    _geom_bond_distance
    _geom_bond_publ_flag
    Br1 C4 . 1.904(3) ?
    S1 O2 . 1.490(2) ?
    S1 C1 . 1.760(3) ?
    S1 C11 . 1.792(3) ?
    O1 C8 . 1.380(4) ?
    O1 C7 . 1.381(4) ?
    C1 C8 . 1.347(4) ?
    C1 C2 . 1.439(4) ?
    C2 C3 . 1.390(4) ?
    C2 C7 . 1.390(4) ?
    C3 C4 . 1.369(4) ?
    C3 H3 . 0.9500 ?
    C4 C5 . 1.389(5) ?
    C5 C6 . 1.385(4) ?
    C5 H5 . 0.9500 ?
    C6 C7 . 1.372(4) ?
    C6 C9 . 1.504(4) ?
    C8 C10 . 1.477(5) ?
    C9 H9A . 0.9800 ?
    C9 H9B . 0.9800 ?
    C9 H9C . 0.9800 ?
    C10 H10A . 0.9800 ?
    C10 H10B . 0.9800 ?
    C10 H10C . 0.9800 ?
    C11 C12 . 1.380(4) ?
    C11 C16 . 1.383(4) ?
    C12 C13 . 1.385(4) ?
    C12 H12 . 0.9500 ?
    C13 C14 . 1.379(4) ?
    C13 H13 . 0.9500 ?
    C14 C15 . 1.387(5) ?
    C14 C17 . 1.503(5) ?
    C15 C16 . 1.375(4) ?
    C15 H15 . 0.9500 ?
    C16 H16 . 0.9500 ?
    C17 H17A . 0.9800 ?
    C17 H17B . 0.9800 ?
    C17 H17C . 0.9800 ?
loop_
    _geom_angle_atom_site_label_1
    _geom_angle_atom_site_label_2
    _geom_angle_atom_site_label_3
    _geom_angle_site_symmetry_1
    _geom_angle_site_symmetry_3
    _geom_angle
    _geom_angle_publ_flag
    O2 S1 C1 . . 106.70(14) ?
    O2 S1 C11 . . 106.82(14) ?
    C1 S1 C11 . . 96.87(15) ?
    C8 O1 C7 . . 106.4(2) ?
    C8 C1 C2 . . 107.4(3) ?
    C8 C1 S1 . . 125.2(3) ?
    C2 C1 S1 . . 127.3(2) ?
    C3 C2 C7 . . 118.9(3) ?
    C3 C2 C1 . . 135.8(3) ?
    C7 C2 C1 . . 105.3(3) ?
    C4 C3 C2 . . 116.7(3) ?
    C4 C3 H3 . . 121.7 ?
    C2 C3 H3 . . 121.7 ?
    C3 C4 C5 . . 123.3(3) ?
    C3 C4 Br1 . . 117.6(3) ?
    C5 C4 Br1 . . 119.1(3) ?
    C6 C5 C4 . . 121.2(3) ?
    C6 C5 H5 . . 119.4 ?
    C4 C5 H5 . . 119.4 ?
    C7 C6 C5 . . 114.6(3) ?
    C7 C6 C9 . . 122.1(3) ?
    C5 C6 C9 . . 123.3(3) ?
    C6 C7 O1 . . 124.7(3) ?
    C6 C7 C2 . . 125.3(3) ?
    O1 C7 C2 . . 110.0(3) ?
    C1 C8 O1 . . 110.8(3) ?
    C1 C8 C10 . . 133.4(3) ?
    O1 C8 C10 . . 115.8(3) ?
    C6 C9 H9A . . 109.5 ?
    C6 C9 H9B . . 109.5 ?
    H9A C9 H9B . . 109.5 ?
    C6 C9 H9C . . 109.5 ?
    H9A C9 H9C . . 109.5 ?
    H9B C9 H9C . . 109.5 ?
    C8 C10 H10A . . 109.5 ?
    C8 C10 H10B . . 109.5 ?
    H10A C10 H10B . . 109.5 ?
    C8 C10 H10C . . 109.5 ?
    H10A C10 H10C . . 109.5 ?
    H10B C10 H10C . . 109.5 ?
    C12 C11 C16 . . 120.7(3) ?
    C12 C11 S1 . . 119.6(2) ?
    C16 C11 S1 . . 119.4(2) ?
    C11 C12 C13 . . 118.6(3) ?
    C11 C12 H12 . . 120.7 ?
    C13 C12 H12 . . 120.7 ?
    C14 C13 C12 . . 121.8(3) ?
    C14 C13 H13 . . 119.1 ?
    C12 C13 H13 . . 119.1 ?
    C13 C14 C15 . . 118.2(3) ?
    C13 C14 C17 . . 121.9(3) ?
    C15 C14 C17 . . 120.0(3) ?
    C16 C15 C14 . . 121.2(3) ?
    C16 C15 H15 . . 119.4 ?
    C14 C15 H15 . . 119.4 ?
    C15 C16 C11 . . 119.3(3) ?
    C15 C16 H16 . . 120.3 ?
    C11 C16 H16 . . 120.3 ?
    C14 C17 H17A . . 109.5 ?
    C14 C17 H17B . . 109.5 ?
    H17A C17 H17B . . 109.5 ?
    C14 C17 H17C . . 109.5 ?
    H17A C17 H17C . . 109.5 ?
    H17B C17 H17C . . 109.5 ?
loop_
    _geom_torsion_atom_site_label_1
    _geom_torsion_atom_site_label_2
    _geom_torsion_atom_site_label_3
    _geom_torsion_atom_site_label_4
    _geom_torsion_site_symmetry_1
    _geom_torsion_site_symmetry_2
    _geom_torsion_site_symmetry_3
    _geom_torsion_site_symmetry_4
    _geom_torsion
    _geom_torsion_publ_flag
    O2 S1 C1 C8 . . . . -139.0(3) ?
    C11 S1 C1 C8 . . . . 111.1(3) ?
    O2 S1 C1 C2 . . . . 37.5(3) ?
    C11 S1 C1 C2 . . . . -72.4(3) ?
    C8 C1 C2 C3 . . . . 179.7(3) ?
    S1 C1 C2 C3 . . . . 2.7(5) ?
    C8 C1 C2 C7 . . . . -0.4(3) ?
    S1 C1 C2 C7 . . . . -177.4(2) ?
    C7 C2 C3 C4 . . . . 0.3(4) ?
    C1 C2 C3 C4 . . . . -179.8(3) ?
    C2 C3 C4 C5 . . . . -1.1(5) ?
    C2 C3 C4 Br1 . . . . 178.7(2) ?
    C3 C4 C5 C6 . . . . 0.9(5) ?
    Br1 C4 C5 C6 . . . . -179.0(2) ?
    C4 C5 C6 C7 . . . . 0.2(4) ?
    C4 C5 C6 C9 . . . . -179.6(3) ?
    C5 C6 C7 O1 . . . . -179.9(3) ?
    C9 C6 C7 O1 . . . . -0.1(5) ?
    C5 C6 C7 C2 . . . . -1.1(5) ?
    C9 C6 C7 C2 . . . . 178.7(3) ?
    C8 O1 C7 C6 . . . . 179.6(3) ?
    C8 O1 C7 C2 . . . . 0.6(3) ?
    C3 C2 C7 C6 . . . . 0.8(5) ?
    C1 C2 C7 C6 . . . . -179.1(3) ?
    C3 C2 C7 O1 . . . . 179.8(3) ?
    C1 C2 C7 O1 . . . . -0.1(3) ?
    C2 C1 C8 O1 . . . . 0.9(3) ?
    S1 C1 C8 O1 . . . . 177.9(2) ?
    C2 C1 C8 C10 . . . . 178.6(3) ?
    S1 C1 C8 C10 . . . . -4.3(5) ?
    C7 O1 C8 C1 . . . . -0.9(3) ?
    C7 O1 C8 C10 . . . . -179.1(2) ?
    O2 S1 C11 C12 . . . . 13.2(3) ?
    C1 S1 C11 C12 . . . . 123.1(3) ?
    O2 S1 C11 C16 . . . . -171.8(3) ?
    C1 S1 C11 C16 . . . . -62.0(3) ?
    C16 C11 C12 C13 . . . . 3.8(5) ?
    S1 C11 C12 C13 . . . . 178.6(2) ?
    C11 C12 C13 C14 . . . . -1.2(5) ?
    C12 C13 C14 C15 . . . . -1.3(5) ?
    C12 C13 C14 C17 . . . . 178.5(3) ?
    C13 C14 C15 C16 . . . . 1.4(5) ?
    C17 C14 C15 C16 . . . . -178.5(3) ?
    C14 C15 C16 C11 . . . . 1.1(5) ?
    C12 C11 C16 C15 . . . . -3.7(5) ?
    S1 C11 C16 C15 . . . . -178.6(3) ?
loop_
    _geom_hbond_atom_site_label_D
    _geom_hbond_atom_site_label_H
    _geom_hbond_atom_site_label_A
    _geom_hbond_site_symmetry_A
    _geom_hbond_distance_DH
    _geom_hbond_distance_HA
    _geom_hbond_distance_DA
    _geom_hbond_angle_DHA
    C12 H12 O2 2_766 0.95 2.58 3.338(4) 137
    C17 H17C Cg 2_676 0.98 2.77 3.739(4) 169
_iucr_refine_instructions_details
;
TITL 1172 IN P-1
CELL  0.71073  6.17940 10.05700 12.57930 84.07200 79.73800 85.47100
ZERR 2  0.00060  0.00100  0.00120  0.00600  0.00600  0.00600
LATT 1
SFAC C H O S BR
UNIT 34 30 4 2 2
TEMP -100
PLAN 30
FMAP 2
L.S. 15
ACTA
CONF
OMIT -3 54
MPLA 9 C1 C2 C3 C4 C5 C6 C7 O1 C8
MPLA 6 C11 C12 C13 C14 C15 C16
BOND
EQIV $1 2-X, 1-Y, 1-Z
HTAB C12 O2_$1
BOND $H
WGHT    0.017100    0.341000
FVAR       0.19670
BR1   5    1.080784    0.923719    0.828901    11.00000    0.03018    0.03917 =
         0.05347   -0.00239   -0.00904   -0.00854
S1    4    0.607705    0.491005    0.656933    11.00000    0.02878    0.02982 =
         0.02530   -0.00363   -0.00354   -0.00030
O1    3    0.294193    0.598869    0.939376    11.00000    0.02859    0.03043 =
         0.02368   -0.00032    0.00172   -0.00146
O2    3    0.851878    0.474678    0.647885    11.00000    0.02501    0.04601 =
         0.03434   -0.00695   -0.00519    0.00969
C1    1    0.506218    0.562433    0.779405    11.00000    0.02368    0.02609 =
         0.02191    0.00010   -0.00236    0.00008
C2    1    0.604846    0.662254    0.826108    11.00000    0.02042    0.02717 =
         0.02262   -0.00074   -0.00320    0.00149
C3    1    0.790017    0.736392    0.795786    11.00000    0.02427    0.03131 =
         0.02366    0.00086   -0.00056    0.00133
AFIX  43
H3    2    0.887406    0.727100    0.729076    11.00000   -1.20000
AFIX   0
C4    1    0.825079    0.823516    0.866882    11.00000    0.02633    0.02623 =
         0.03356    0.00002   -0.00917   -0.00207
C5    1    0.684388    0.841380    0.964200    11.00000    0.03610    0.02787 =
         0.02785   -0.00428   -0.00823    0.00041
AFIX  43
H5    2    0.716433    0.904260    1.009751    11.00000   -1.20000
AFIX   0
C6    1    0.498159    0.769206    0.996098    11.00000    0.03461    0.02607 =
         0.02111    0.00010   -0.00759    0.00188
C7    1    0.468069    0.680910    0.924562    11.00000    0.02423    0.02138 =
         0.02420    0.00497   -0.00141   -0.00219
C8    1    0.324250    0.527144    0.849572    11.00000    0.02848    0.02639 =
         0.02562    0.00302   -0.00660    0.00133
C9    1    0.339786    0.785452    1.100179    11.00000    0.04772    0.04283 =
         0.02685   -0.00628    0.00154   -0.00222
AFIX 137
H9A   2    0.193471    0.815210    1.083798    11.00000   -1.50000
H9B   2    0.391139    0.852238    1.139864    11.00000   -1.50000
H9C   2    0.331531    0.699497    1.144707    11.00000   -1.50000
AFIX   0
C10   1    0.153374    0.433243    0.847444    11.00000    0.03174    0.03338 =
         0.03485    0.00145   -0.00442   -0.00821
AFIX 137
H10A  2    0.018772    0.483777    0.831711    11.00000   -1.50000
H10B  2    0.121759    0.381291    0.918147    11.00000   -1.50000
H10C  2    0.206179    0.372337    0.791062    11.00000   -1.50000
AFIX   0
C11   1    0.548953    0.635033    0.567875    11.00000    0.02362    0.03112 =
         0.02009   -0.00397   -0.00416   -0.00270
C12   1    0.717137    0.688803    0.492402    11.00000    0.02384    0.03284 =
         0.03145   -0.00643   -0.00461   -0.00402
AFIX  43
H12   2    0.864185    0.651493    0.488254    11.00000   -1.20000
AFIX   0
C13   1    0.666987    0.798272    0.422868    11.00000    0.03090    0.03707 =
         0.03429    0.00018   -0.00340   -0.01364
AFIX  43
H13   2    0.782280    0.836920    0.371626    11.00000   -1.20000
AFIX   0
C14   1    0.454317    0.852740    0.425943    11.00000    0.03562    0.03161 =
         0.02580   -0.00287   -0.00849   -0.00611
C15   1    0.287854    0.793059    0.499784    11.00000    0.02764    0.03595 =
         0.03592   -0.00506   -0.01134    0.00377
AFIX  43
H15   2    0.139855    0.827933    0.501984    11.00000   -1.20000
AFIX   0
C16   1    0.332995    0.684323    0.569896    11.00000    0.02517    0.03468 =
         0.02956    0.00110   -0.00083   -0.00747
AFIX  43
H16   2    0.217026    0.643486    0.619210    11.00000   -1.20000
AFIX   0
C17   1    0.400441    0.973518    0.352319    11.00000    0.05248    0.03874 =
         0.04125    0.00502   -0.01740   -0.00987
AFIX 137
H17A  2    0.243345    0.978113    0.347689    11.00000   -1.50000
H17B  2    0.488034    0.966628    0.279837    11.00000   -1.50000
H17C  2    0.434803    1.054587    0.381411    11.00000   -1.50000
HKLF 4
REM  1172 IN P-1
REM R1 =  0.0452 for   2180 Fo > 4sig(Fo)  and  0.0969 for all   3331 data
REM    193 parameters refined using      0 restraints
END
WGHT      0.0171      0.3407
REM Highest difference peak  0.409,  deepest hole -0.519,  1-sigma level  0.100
Q1    1   1.1069  1.0612  0.8637  11.00000  0.05    0.41
Q2    1   1.2288  0.7959  0.8257  11.00000  0.05    0.37
Q3    1   0.5079  0.4063  0.5985  11.00000  0.05    0.35
Q4    1   1.1226  0.8629  0.7411  11.00000  0.05    0.35
Q5    1   0.7762  0.5797  0.8426  11.00000  0.05    0.35
Q6    1   0.7866  0.6192  0.4781  11.00000  0.05    0.34
Q7    1   0.9501  1.0373  0.8206  11.00000  0.05    0.34
Q8    1   0.3153  0.5576  0.8952  11.00000  0.05    0.34
Q9    1   0.5006  0.5562  0.7303  11.00000  0.05    0.34
Q10   1   0.4246  0.7506  0.9545  11.00000  0.05    0.33
Q11   1   0.9156  0.5209  0.7016  11.00000  0.05    0.33
Q12   1   0.9024  1.0086  0.7608  11.00000  0.05    0.33
Q13   1   0.4058  0.6457  0.9393  11.00000  0.05    0.33
Q14   1  -0.0837  0.5255  0.8794  11.00000  0.05    0.33
Q15   1   1.2620  0.9032  0.8656  11.00000  0.05    0.33
Q16   1   1.0297  0.9967  0.9213  11.00000  0.05    0.33
Q17   1   0.6842  0.9386  0.4430  11.00000  0.05    0.33
Q18   1   1.0771  1.0620  0.8028  11.00000  0.05    0.32
Q19   1   0.3127  0.3173  0.7104  11.00000  0.05    0.31
Q20   1   0.6766  0.7752  0.3822  11.00000  0.05    0.31
Q21   1   0.9859  0.9787  0.8414  11.00000  0.05    0.31
Q22   1   0.9744  1.0117  0.8995  11.00000  0.05    0.31
Q23   1   0.4783  0.6740  0.5791  11.00000  0.05    0.31
Q24   1   1.0155  0.6982  0.8357  11.00000  0.05    0.31
Q25   1   0.0799  0.8628  1.0002  11.00000  0.05    0.30
Q26   1   0.2704  0.9204  1.0937  11.00000  0.05    0.30
Q27   1   0.9872  0.8024  0.7608  11.00000  0.05    0.30
Q28   1   0.8597  0.6278  0.5602  11.00000  0.05    0.30
Q29   1   0.3947  0.8576  0.4807  11.00000  0.05    0.30
Q30   1   0.6336  0.9030  0.9801  11.00000  0.05    0.30
;
