# Supplementary material for: 5-Bromo-2,7-dimethyl-3-(4-methyl­phenyl­sulfin­yl)-1-benzo­furan
Source: Acta Crystallogr Sect E Struct Rep Online. 2013 Apr 13;69(Pt 5):o720. doi: 10.1107/S1600536813009756 (PMC3648252; doi:10.1107/S1600536813009756)
Supplement: Supplementary file 2 [file e-69-0o720-Isup2.hkl]

# 
# h,k,l, Fc-squared, Fo-squared, sigma(Fo-squared) and status flag 
# 
data_I
_shelx_title ' 1172 IN P-1' 
_shelx_refln_list_code          4 
_shelx_F_calc_maximum      160.91 
_exptl_crystal_F_000       368.00 
_reflns_d_resolution_high  0.7830 
 
loop_ 
 _symmetry_equiv_pos_as_xyz 
 'x, y, z' 
 '-x, -y, -z' 
 
_cell_length_a     6.1794 
_cell_length_b    10.0570 
_cell_length_c    12.5793 
_cell_angle_alpha  84.072 
_cell_angle_beta   79.738 
_cell_angle_gamma  85.471 
 
_shelx_F_squared_multiplier     1.000 
 
loop_ 
 _refln_index_h 
 _refln_index_k 
 _refln_index_l 
 _refln_F_squared_calc 
 _refln_F_squared_meas 
 _refln_F_squared_sigma 
 _refln_observed_status 
   1   0   0     1922.70     1902.80     57.57 o 
   2   0   0       60.29       62.18      4.07 o 
   3   0   0       27.00       35.64      4.00 o 
   4   0   0      770.61      737.28     33.57 o 
   5   0   0      653.80      713.74     44.43 o 
   6   0   0      120.23      124.36     25.98 o 
   7   0   0      103.17       85.66     33.28 o 
  -7   1   0      164.99      152.49     39.85 o 
  -6   1   0      191.36      245.90     32.99 o 
  -5   1   0      920.68     1013.14     70.24 o 
  -4   1   0      514.78      499.08     21.68 o 
  -3   1   0      365.74      312.86     11.46 o 
  -2   1   0      517.16      476.48     14.36 o 
  -1   1   0     3983.90     3916.33    100.12 o 
   0   1   0      292.14      309.30      9.48 o 
   1   1   0     4887.24     4971.83    135.75 o 
   2   1   0      852.18      801.62     25.43 o 
   3   1   0      692.19      774.03     26.50 o 
   4   1   0      492.77      510.54     22.24 o 
   5   1   0      186.08      180.27     30.41 o 
   6   1   0      569.42      557.81     98.34 o 
   7   1   0      279.51      307.88    107.78 o 
  -7   2   0       26.14        7.32     16.25 o 
  -6   2   0      277.15      314.70     38.61 o 
  -5   2   0      359.95      374.10     24.90 o 
  -4   2   0     1512.34     1542.22     52.69 o 
  -3   2   0     2129.36     2192.94     65.91 o 
  -2   2   0       43.13       28.19      2.82 o 
  -1   2   0      345.36      379.57     11.14 o 
   0   2   0      867.61      872.75     21.18 o 
   1   2   0     2079.78     2204.35     58.84 o 
   2   2   0     5299.35     5201.08    158.40 o 
   3   2   0     2405.75     2587.96     80.07 o 
   4   2   0      310.06      328.06     13.02 o 
   5   2   0      431.40      417.72     37.44 o 
   6   2   0      289.89      310.77     34.82 o 
   7   2   0      193.93      203.72     33.86 o 
  -7   3   0       17.07       34.95     18.81 o 
  -6   3   0      149.08      157.87     21.94 o 
  -5   3   0      324.70      361.51     33.49 o 
  -4   3   0      194.94      206.28     11.92 o 
  -3   3   0     1048.61     1005.45     29.83 o 
  -2   3   0      555.91      545.07     17.65 o 
  -1   3   0     1079.57     1141.53     32.10 o 
   0   3   0      954.41      992.30     26.00 o 
   1   3   0     2291.69     2355.68     64.19 o 
   2   3   0     2362.88     2377.07     61.54 o 
   3   3   0     1109.76     1094.51     38.87 o 
   4   3   0     2041.62     2059.89     73.06 o 
   5   3   0       60.01       60.45     25.52 o 
   6   3   0       17.37        1.67     18.36 o 
   7   3   0       87.47       74.00     23.18 o 
  -7   4   0        4.70      -14.46     19.26 o 
  -6   4   0        6.23       -0.12     16.15 o 
  -5   4   0       54.62       44.63     10.90 o 
  -4   4   0      708.63      698.25     56.56 o 
  -3   4   0      908.34      919.54     31.13 o 
  -2   4   0     2278.59     2196.95     56.45 o 
  -1   4   0      923.94      891.01     24.47 o 
   0   4   0       63.52       61.24      4.60 o 
   1   4   0       97.96      111.83      8.24 o 
   2   4   0     1220.51     1251.34     32.20 o 
   3   4   0     1883.26     1924.70     66.58 o 
   4   4   0      210.13      219.92     11.94 o 
   5   4   0      618.31      626.64     45.81 o 
   6   4   0       89.73       75.55     23.41 o 
   7   4   0        2.85       29.64     24.82 o 
  -6   5   0      194.61      209.41     29.20 o 
  -5   5   0        2.72      -14.16     13.88 o 
  -4   5   0        5.20        1.36      9.62 o 
  -3   5   0      804.41      823.75     38.12 o 
  -2   5   0      779.78      684.02     30.05 o 
  -1   5   0     2385.55     2459.52     63.08 o 
   0   5   0     1092.90     1036.63     28.18 o 
   1   5   0       73.11       79.01     11.18 o 
   2   5   0      207.39      223.02     10.65 o 
   3   5   0      610.63      633.69     20.62 o 
   4   5   0     1696.33     1667.41     68.47 o 
   5   5   0       72.01       90.77     19.53 o 
   6   5   0      514.17      508.82     45.08 o 
   7   5   0       14.76      -24.49     30.42 o 
  -6   6   0       64.56       39.19     20.70 o 
  -5   6   0      237.55      244.59     51.21 o 
  -4   6   0      361.95      346.34     25.99 o 
  -3   6   0      208.44      203.36     33.73 o 
  -2   6   0      500.23      484.32     21.50 o 
  -1   6   0     2535.64     2552.94     65.81 o 
   0   6   0       19.26       23.32      3.27 o 
   1   6   0     1935.98     1913.93     74.27 o 
   2   6   0       10.94        7.36      5.36 o 
   3   6   0       13.12       25.95      7.61 o 
   4   6   0       75.79       82.35     24.95 o 
   5   6   0     1053.17     1110.86     75.02 o 
   6   6   0      177.33       96.15     74.95 o 
   7   6   0       88.60       72.48     38.52 o 
  -6   7   0      136.02      115.63     28.75 o 
  -5   7   0       40.96       38.47     20.71 o 
  -4   7   0      679.82      749.29     42.93 o 
  -3   7   0      189.24      192.89     22.67 o 
  -2   7   0       64.83       55.83      7.70 o 
  -1   7   0      183.25      156.57     10.92 o 
   0   7   0     1721.44     1691.77     51.36 o 
   1   7   0      235.19      241.50     15.97 o 
   2   7   0      736.92      738.88     32.61 o 
   3   7   0       58.07       66.27     11.44 o 
   4   7   0       93.32       86.52     11.96 o 
   5   7   0       50.63       18.98     41.12 o 
   6   7   0      412.43      381.49    105.19 o 
  -5   8   0      177.64      258.25     70.07 o 
  -4   8   0       69.41       21.67     17.45 o 
  -3   8   0      100.00      105.10     17.84 o 
  -2   8   0      109.24      111.26     15.38 o 
  -1   8   0       18.78       12.52      7.67 o 
   0   8   0      377.59      380.81     26.25 o 
   1   8   0     1488.61     1433.34    106.36 o 
   2   8   0      438.22      492.76     38.11 o 
   3   8   0      135.17      128.43     19.37 o 
   4   8   0      120.91      120.41     13.78 o 
   5   8   0      414.07      342.27     73.40 o 
   6   8   0        2.47       42.13     51.20 o 
  -5   9   0       24.71       13.69     23.35 o 
  -4   9   0      360.84      391.50     38.68 o 
  -3   9   0       15.56       14.68     17.24 o 
  -2   9   0      232.55      224.91     21.00 o 
  -1   9   0       16.95       -0.87     11.37 o 
   0   9   0      125.05      119.80     36.77 o 
   1   9   0      180.85      194.99     26.47 o 
   2   9   0      295.11      317.64     29.29 o 
   3   9   0      272.04      275.44     58.78 o 
   4   9   0       75.19       27.14     59.06 o 
   5   9   0      229.47      225.30     68.49 o 
  -4  10   0       22.60       -3.73     21.22 o 
  -3  10   0      550.05      517.70     98.47 o 
  -2  10   0       34.22       50.53     43.57 o 
  -1  10   0       38.02       -3.85     37.25 o 
   0  10   0       50.21       10.18     17.93 o 
   1  10   0      102.92      105.59     20.89 o 
   2  10   0      405.62      248.88     71.08 o 
   3  10   0       49.27       31.25     46.37 o 
   4  10   0      376.95      301.95     71.85 o 
   5  10   0       22.65        2.27     53.40 o 
  -3  11   0        1.43       -8.01     49.62 o 
  -2  11   0      173.79      240.63     77.28 o 
  -1  11   0       75.21       61.82     44.69 o 
   0  11   0        8.47       -2.95     50.78 o 
   1  11   0      508.70      366.61     66.80 o 
   2  11   0      181.78       89.27     50.78 o 
   3  11   0      185.25      195.50     61.01 o 
   4  11   0      132.23      225.41     71.72 o 
  -2  12   0       21.88       52.98     58.15 o 
  -1  12   0      227.38       53.24     62.81 o 
   0  12   0      208.54      190.67     58.65 o 
   1  12   0       36.65        0.34     53.63 o 
   2  12   0       24.96       95.00     54.93 o 
   3  12   0      111.68      175.24     61.36 o 
  -2 -12   1      195.47      238.23     86.71 o 
  -1 -12   1       35.88       69.04     48.84 o 
   0 -12   1       49.20       40.28     45.92 o 
   1 -12   1        0.49       53.76     61.00 o 
   2 -12   1      144.89      164.12     75.21 o 
  -4 -11   1       33.62       55.82     56.36 o 
  -3 -11   1      213.25      157.98     55.54 o 
  -2 -11   1      227.94      173.38     53.24 o 
  -1 -11   1        4.92       -8.01     41.30 o 
   0 -11   1      166.27      113.49     48.79 o 
   1 -11   1       11.06      -21.21     39.59 o 
   2 -11   1       21.68       13.70     50.14 o 
   3 -11   1      287.91      333.41     87.36 o 
  -5 -10   1        3.79        7.50     60.61 o 
  -4 -10   1        0.37       35.81     49.84 o 
  -3 -10   1      121.98       99.00     48.96 o 
  -2 -10   1       46.52       16.86     42.04 o 
  -1 -10   1      267.71      272.69     46.36 o 
   0 -10   1      362.75      412.94     82.10 o 
   1 -10   1      127.44       69.05     41.86 o 
   2 -10   1       80.17       35.67     46.52 o 
   3 -10   1        5.89       29.63     29.83 o 
   4 -10   1      123.51      136.94     33.88 o 
  -5  -9   1      182.18      208.00     59.41 o 
  -4  -9   1      104.14       80.85     47.98 o 
  -3  -9   1      153.36      173.62     81.03 o 
  -2  -9   1        3.53      -16.06     16.14 o 
  -1  -9   1     1185.05     1163.06    136.03 o 
   0  -9   1      466.32      453.59     38.98 o 
   1  -9   1       63.80       62.17     15.59 o 
   2  -9   1       31.64       27.57     12.25 o 
   3  -9   1        9.11        3.62     13.92 o 
   4  -9   1        1.12       -4.92     18.21 o 
   5  -9   1       73.26       54.98     25.19 o 
  -6  -8   1      345.77      316.36    114.76 o 
  -5  -8   1       78.59       34.58     46.65 o 
  -4  -8   1      228.58      245.03     67.85 o 
  -3  -8   1      391.86      407.27     31.99 o 
  -2  -8   1      530.87      520.89     96.88 o 
  -1  -8   1        3.92       -9.72     11.60 o 
   0  -8   1      587.24      596.41     30.53 o 
   1  -8   1      508.77      557.40     32.60 o 
   2  -8   1      619.83      629.41     33.94 o 
   3  -8   1       37.10        9.70     12.41 o 
   4  -8   1       52.85       19.16     18.09 o 
   5  -8   1        2.48        0.62     20.52 o 
  -6  -7   1      107.37      225.64     92.53 o 
  -5  -7   1      538.76      599.37     76.43 o 
  -4  -7   1      581.28      599.13     43.50 o 
  -3  -7   1      100.30       94.83     16.71 o 
  -2  -7   1      248.51      247.94     21.49 o 
  -1  -7   1      631.13      661.22     26.81 o 
   0  -7   1      174.90      164.39     15.09 o 
   1  -7   1      174.99      171.93      8.87 o 
   2  -7   1     1369.50     1474.44     48.69 o 
   3  -7   1        3.60       -8.61      9.64 o 
   4  -7   1      151.05      135.75     19.37 o 
   5  -7   1       62.92       62.54     22.05 o 
   6  -7   1      101.94      192.89     32.33 o 
  -6  -6   1       34.65       14.51     29.35 o 
  -5  -6   1      147.26      181.74     33.47 o 
  -4  -6   1      228.27      309.67     35.55 o 
  -3  -6   1     1604.00     1585.74     61.67 o 
  -2  -6   1      164.30      157.19      9.70 o 
  -1  -6   1     1941.36     1932.43     65.89 o 
   0  -6   1      932.53      964.69     29.28 o 
   1  -6   1      700.85      700.97     27.13 o 
   2  -6   1      179.87      182.67     10.07 o 
   3  -6   1     2391.20     2361.01    126.87 o 
   4  -6   1       84.50       99.92     19.18 o 
   5  -6   1       38.63        9.24     16.93 o 
   6  -6   1        8.56      -12.32     18.38 o 
  -7  -5   1        8.37       -2.64     32.73 o 
  -6  -5   1       14.83      -28.36     20.37 o 
  -5  -5   1        8.06        4.56     17.18 o 
  -4  -5   1     1484.27     1387.25     74.91 o 
  -3  -5   1      612.80      614.11     16.98 o 
  -2  -5   1      676.71      678.03     20.77 o 
  -1  -5   1      313.38      343.61     13.01 o 
   0  -5   1      287.64      271.00     17.02 o 
   1  -5   1        3.59        2.20      2.75 o 
   2  -5   1      773.27      764.76     22.73 o 
   3  -5   1      246.12      252.31     15.39 o 
   4  -5   1      778.91      787.99     64.87 o 
   5  -5   1      314.86      309.56     33.37 o 
   6  -5   1        2.27        8.61     18.46 o 
  -7  -4   1      367.40      293.29     39.51 o 
  -6  -4   1       96.84       69.94     26.17 o 
  -5  -4   1        0.33      -11.67     15.51 o 
  -4  -4   1       12.30        7.97      4.41 o 
  -3  -4   1      583.01      511.39     16.33 o 
  -2  -4   1     4264.27     4749.40    138.55 o 
  -1  -4   1     4528.61     4613.55    135.36 o 
   0  -4   1      899.37      952.18     25.38 o 
   1  -4   1      246.23      280.21      8.92 o 
   2  -4   1       49.60       50.59      7.91 o 
   3  -4   1     1812.96     1908.13     56.23 o 
   4  -4   1       80.67       89.68     12.25 o 
   5  -4   1      377.77      393.09     53.56 o 
   6  -4   1       91.18      123.33     25.70 o 
   7  -4   1        3.97      -18.44     18.23 o 
  -7  -3   1      183.03      137.01     26.78 o 
  -6  -3   1      590.25      627.91     48.82 o 
  -5  -3   1       91.17      110.75     23.67 o 
  -4  -3   1       80.78      102.54     17.21 o 
  -3  -3   1       25.74       22.10      4.19 o 
  -2  -3   1     2668.71     2792.06     78.22 o 
  -1  -3   1      283.78      299.86     13.21 o 
   0  -3   1     1786.48     1757.44     44.72 o 
   1  -3   1      693.97      611.63     15.97 o 
   2  -3   1      781.92      819.03     28.26 o 
   3  -3   1      117.73      115.50      6.64 o 
   4  -3   1     1037.20     1044.14     38.25 o 
   5  -3   1     1030.62     1052.91     54.11 o 
   6  -3   1      286.70      292.24     52.35 o 
   7  -3   1      116.87      122.50     27.17 o 
  -7  -2   1      308.19      257.23     37.40 o 
  -6  -2   1       27.85       33.87     21.13 o 
  -5  -2   1     1898.03     1704.95    105.55 o 
  -4  -2   1      448.14      454.59     17.89 o 
  -3  -2   1      890.65      933.22     43.64 o 
  -2  -2   1      245.67      295.17      9.55 o 
  -1  -2   1     6096.89     6445.02    166.17 o 
   0  -2   1      312.35      324.56      9.08 o 
   1  -2   1    15008.20    14600.12    333.98 o 
   2  -2   1       20.36       13.47      2.16 o 
   3  -2   1       81.58       58.17      6.47 o 
   4  -2   1        1.26        2.24      4.19 o 
   5  -2   1      232.95      255.76     16.98 o 
   6  -2   1      807.19      795.48     61.36 o 
   7  -2   1       15.24        6.22     15.37 o 
  -7  -1   1        3.32       30.74     28.45 o 
  -6  -1   1      821.22      876.86     82.03 o 
  -5  -1   1      144.88      141.45     23.54 o 
  -4  -1   1      476.65      472.52     27.05 o 
  -3  -1   1     2154.83     2305.49     93.43 o 
  -2  -1   1       44.21       45.84      4.03 o 
  -1  -1   1      552.53      573.09     16.04 o 
   0  -1   1     5785.53     6174.30    154.54 o 
   1  -1   1     3523.64     3492.95     83.44 o 
   2  -1   1     2698.13     2665.77     67.01 o 
   3  -1   1     1055.35     1078.44     30.03 o 
   4  -1   1      172.20      202.60     15.18 o 
   5  -1   1       38.94       35.83     16.78 o 
   6  -1   1       53.40       60.60     19.41 o 
   7  -1   1      598.51      653.08     70.76 o 
  -7   0   1      156.56      147.41     39.84 o 
  -6   0   1       42.16       35.47     25.43 o 
  -5   0   1      988.11      998.22     58.49 o 
  -4   0   1     1954.37     1934.45     81.15 o 
  -3   0   1      342.85      357.03     12.83 o 
  -2   0   1     2021.85     1967.37     58.08 o 
  -1   0   1     1756.33     1822.93     54.55 o 
   1   0   1      986.50      935.00     26.24 o 
   2   0   1     4905.82     4799.73    142.28 o 
   3   0   1       66.27       56.90      4.43 o 
   4   0   1     2852.88     2952.05    110.18 o 
   5   0   1       10.18        2.44     12.24 o 
   6   0   1       84.68       99.08     21.10 o 
   7   0   1       87.26       80.83     31.80 o 
  -7   1   1      170.84      170.07     53.76 o 
  -6   1   1       37.41       57.07     23.12 o 
  -5   1   1      147.61      169.67     21.72 o 
  -4   1   1     1434.68     1377.18     46.97 o 
  -3   1   1     2640.15     2694.12     88.65 o 
  -2   1   1      600.53      593.25     19.14 o 
  -1   1   1      142.12      130.00      7.03 o 
   0   1   1      436.98      436.57     11.61 o 
   1   1   1     1017.72     1030.12     24.18 o 
   2   1   1      955.91     1029.43     36.43 o 
   3   1   1     4341.39     4397.40    174.01 o 
   4   1   1      188.54      163.95      9.91 o 
   5   1   1      563.29      593.86     45.22 o 
   6   1   1        4.63        9.16     16.32 o 
   7   1   1      134.64      135.24     34.66 o 
  -7   2   1       89.99       60.58     33.89 o 
  -6   2   1        2.53        1.25     20.23 o 
  -5   2   1      100.27      107.87     14.52 o 
  -4   2   1       79.31       94.45      7.13 o 
  -3   2   1       15.52        3.79      3.69 o 
  -2   2   1     7425.09     7323.87    197.51 o 
  -1   2   1     1947.81     1898.60     52.70 o 
   0   2   1      306.78      304.56      9.12 o 
   1   2   1     1386.06     1520.80     41.66 o 
   2   2   1     2128.15     2115.29     56.68 o 
   3   2   1     2287.64     2341.00     87.75 o 
   4   2   1     3068.38     2874.66    124.59 o 
   5   2   1        9.61       13.03     21.54 o 
   6   2   1      463.18      483.75     43.61 o 
   7   2   1       10.73       12.97     22.72 o 
  -7   3   1      178.71      197.63     38.91 o 
  -6   3   1       30.03       17.30     14.13 o 
  -5   3   1      473.67      492.31     33.83 o 
  -4   3   1      197.96      230.46     12.82 o 
  -3   3   1     1349.11     1329.55     38.69 o 
  -2   3   1      989.68      963.27     31.40 o 
  -1   3   1     2839.18     2628.45     75.22 o 
   0   3   1     1432.42     1388.53     38.94 o 
   1   3   1        5.13       14.25      3.36 o 
   2   3   1       62.77       66.28      4.69 o 
   3   3   1       27.12       11.07      4.41 o 
   4   3   1      293.59      312.69     18.95 o 
   5   3   1     1924.61     1806.36    111.60 o 
   6   3   1      100.13      126.72     26.25 o 
   7   3   1       92.44      119.38     33.34 o 
  -7   4   1        4.46      -20.53     19.11 o 
  -6   4   1      861.80      923.48     75.66 o 
  -5   4   1       10.49      -10.32      9.13 o 
  -4   4   1      806.76      811.94     72.23 o 
  -3   4   1      179.64      177.22     10.28 o 
  -2   4   1      538.35      522.25     16.62 o 
  -1   4   1      854.08      875.17     26.53 o 
   0   4   1     5977.75     5662.89    151.80 o 
   1   4   1     3295.98     3338.72     95.99 o 
   2   4   1      299.58      336.47     10.69 o 
   3   4   1      223.83      264.66     16.34 o 
   4   4   1     1263.03     1236.94     44.57 o 
   5   4   1      583.54      640.30     38.13 o 
   6   4   1      137.05      183.19     34.49 o 
   7   4   1      228.04      261.36     42.90 o 
  -6   5   1       48.25       55.54     20.33 o 
  -5   5   1      787.31      781.56     99.90 o 
  -4   5   1       15.20       18.29     10.14 o 
  -3   5   1       51.65       39.60      9.37 o 
  -2   5   1       24.46       20.73      7.36 o 
  -1   5   1     1615.91     1615.56     42.70 o 
   0   5   1       70.07       66.80      6.44 o 
   1   5   1     1027.69      950.09     36.79 o 
   2   5   1     2515.75     2532.87     75.98 o 
   3   5   1       18.40       10.81      3.73 o 
   4   5   1      120.36      139.58     10.24 o 
   5   5   1      240.68      307.35     27.60 o 
   6   5   1      519.14      510.75     46.98 o 
   7   5   1      272.35      303.95     51.30 o 
  -6   6   1      196.58      251.97     33.85 o 
  -5   6   1       89.18       50.61     32.91 o 
  -4   6   1      416.93      461.69     51.18 o 
  -3   6   1      700.84      730.60     60.01 o 
  -2   6   1        9.56        9.31      4.55 o 
  -1   6   1        1.92       -5.00      4.72 o 
   0   6   1     2122.67     2067.68     53.62 o 
   1   6   1     1319.46     1271.79     51.36 o 
   2   6   1      868.58      866.68     28.66 o 
   3   6   1      767.60      731.15     30.80 o 
   4   6   1       11.55       -5.04     21.26 o 
   5   6   1        0.16      -49.27     32.85 o 
   6   6   1      144.96      202.36     68.10 o 
   7   6   1      219.63      238.30     96.92 o 
  -6   7   1        5.31       -4.16     22.15 o 
  -5   7   1      195.16      204.06     29.93 o 
  -4   7   1      149.92      160.59     19.73 o 
  -3   7   1      209.42      208.47     20.00 o 
  -2   7   1      182.35      198.87     12.51 o 
  -1   7   1       77.99      100.69      9.20 o 
   0   7   1       63.02       45.43     10.37 o 
   1   7   1      608.05      591.73     24.39 o 
   2   7   1     1578.96     1695.59     66.46 o 
   3   7   1      326.40      304.75     17.72 o 
   4   7   1      790.42      734.28     81.36 o 
   5   7   1        0.77      -18.18     38.86 o 
   6   7   1        1.20       24.69     44.64 o 
  -5   8   1       17.70       45.76     23.61 o 
  -4   8   1      151.62      163.73     26.43 o 
  -3   8   1     1083.46     1172.38     56.34 o 
  -2   8   1       46.85       55.33     12.98 o 
  -1   8   1      541.66      617.87     36.66 o 
   0   8   1       17.94        3.47     12.50 o 
   1   8   1      260.41      233.90     32.53 o 
   2   8   1      179.05      170.82     33.62 o 
   3   8   1      566.41      602.41     41.05 o 
   4   8   1       71.93       62.53     35.08 o 
   5   8   1      371.84      282.63     60.34 o 
   6   8   1       16.51       -1.50     54.41 o 
  -5   9   1       37.40       32.62     25.58 o 
  -4   9   1       10.41        8.85     20.14 o 
  -3   9   1        6.65       21.91     19.88 o 
  -2   9   1      798.56      821.78     41.92 o 
  -1   9   1       32.80       40.47     27.57 o 
   0   9   1      468.27      459.93     93.60 o 
   1   9   1       44.46       18.97     20.63 o 
   2   9   1      164.20      124.87     19.08 o 
   3   9   1      430.35      300.29     60.58 o 
   4   9   1      712.24      714.18    156.37 o 
   5   9   1      130.83      245.38     86.71 o 
  -4  10   1       24.00       -1.61     23.97 o 
  -3  10   1       14.17       -5.43     42.90 o 
  -2  10   1       39.61       34.38     38.42 o 
  -1  10   1      371.08      482.48     59.99 o 
   0  10   1       75.06       90.98     29.43 o 
   1  10   1      374.26      357.36     50.05 o 
   2  10   1       13.13      -18.16     44.66 o 
   3  10   1      260.41      231.19     60.36 o 
   4  10   1       47.55       28.50     50.71 o 
   5  10   1      117.14      108.95     60.08 o 
  -3  11   1        0.11       33.34     49.37 o 
  -2  11   1      101.08      120.70     59.70 o 
  -1  11   1       11.45        2.39     40.55 o 
   0  11   1      504.37      542.38     85.07 o 
   1  11   1      168.76        1.86     46.07 o 
   2  11   1        3.05       66.47     50.77 o 
   3  11   1       58.53       96.69     54.39 o 
   4  11   1       67.90       75.40     56.85 o 
  -2  12   1       30.38       23.00     56.34 o 
  -1  12   1      130.55      144.80     55.29 o 
   0  12   1       80.30       27.53     48.52 o 
   1  12   1       53.23       95.53     54.44 o 
   2  12   1       58.76       46.23     70.69 o 
   3  12   1       84.60      150.59     79.74 o 
  -2 -12   2       26.96       57.54     53.50 o 
  -1 -12   2       22.45       -2.43     44.46 o 
   0 -12   2      283.88      190.13     56.14 o 
   1 -12   2        5.18       62.81     65.13 o 
  -3 -11   2        9.93       22.16     49.53 o 
  -2 -11   2       68.87       93.28     47.96 o 
  -1 -11   2       54.02       61.16     43.15 o 
   0 -11   2      179.21      177.95     50.48 o 
   1 -11   2      131.45       51.95     61.00 o 
   2 -11   2       18.57      -33.34     48.59 o 
   3 -11   2       16.13       58.41     58.67 o 
  -4 -10   2      402.74      423.00     74.67 o 
  -3 -10   2       58.80       82.63     47.48 o 
  -2 -10   2        0.94       15.64     39.95 o 
  -1 -10   2      125.27      115.90     22.96 o 
   0 -10   2      288.44      281.14     55.70 o 
   1 -10   2      288.99      293.66     99.90 o 
   2 -10   2       82.57       77.26     32.13 o 
   3 -10   2       52.43       71.89     34.46 o 
   4 -10   2       49.23       38.92     23.35 o 
  -5  -9   2      314.44      327.91     87.23 o 
  -4  -9   2       98.85      147.50     75.73 o 
  -3  -9   2      443.03      426.55     84.90 o 
  -2  -9   2       17.20       18.41     13.53 o 
  -1  -9   2       17.18      -16.30     14.80 o 
   0  -9   2        3.36        2.10     10.89 o 
   1  -9   2      465.53      531.48     66.95 o 
   2  -9   2       81.86       37.89     13.87 o 
   3  -9   2      183.07      222.37     23.22 o 
   4  -9   2      165.09      144.62     26.43 o 
   5  -9   2       18.41        7.03     22.22 o 
  -6  -8   2        0.49     -115.01     93.30 o 
  -5  -8   2      101.36      132.86     51.07 o 
  -4  -8   2      559.89      692.65     83.70 o 
  -3  -8   2       27.34       34.15     12.27 o 
  -2  -8   2     1535.75     1523.55     74.79 o 
  -1  -8   2        1.70       21.46     10.84 o 
   0  -8   2       93.36       96.23     15.06 o 
   1  -8   2       17.96        3.97      7.72 o 
   2  -8   2      663.21      647.50     35.39 o 
   3  -8   2      330.67      292.66     24.75 o 
   4  -8   2        2.48       -7.36     16.44 o 
   5  -8   2      154.57      136.04     27.94 o 
  -6  -7   2       11.43       56.60     85.29 o 
  -5  -7   2      188.80      304.21     91.50 o 
  -4  -7   2       24.69       22.55     13.09 o 
  -3  -7   2     1365.92     1405.80     68.43 o 
  -2  -7   2      639.07      693.94     38.87 o 
  -1  -7   2       61.61       67.72     10.00 o 
   0  -7   2      686.85      668.79     24.92 o 
   1  -7   2       41.50       45.92      6.83 o 
   2  -7   2       85.30      113.50     12.80 o 
   3  -7   2      595.89      602.82     47.19 o 
   4  -7   2      551.50      623.50     50.92 o 
   5  -7   2       12.95       20.23     19.29 o 
   6  -7   2       75.18       86.74     26.86 o 
  -6  -6   2       91.73       81.89     29.79 o 
  -5  -6   2      218.10      202.00     44.84 o 
  -4  -6   2      632.91      651.34     28.44 o 
  -3  -6   2        5.52        4.77      4.63 o 
  -2  -6   2      984.93     1011.79     36.54 o 
  -1  -6   2     2187.86     2205.00     61.13 o 
   0  -6   2      323.52      325.97     14.66 o 
   1  -6   2      169.21      188.73      8.25 o 
   2  -6   2      378.42      410.13     15.84 o 
   3  -6   2       12.26       -3.96      9.02 o 
   4  -6   2      642.96      701.38     39.21 o 
   5  -6   2      239.03      218.40     58.91 o 
   6  -6   2        9.71      -10.43     18.78 o 
  -7  -5   2      153.54       90.33     28.97 o 
  -6  -5   2      220.46      196.39     33.11 o 
  -5  -5   2      264.12      295.36     42.14 o 
  -4  -5   2      168.25      175.89     25.41 o 
  -3  -5   2      526.59      555.70     21.54 o 
  -2  -5   2      234.54      236.48     11.32 o 
  -1  -5   2     1901.67     2013.67     60.27 o 
   0  -5   2     3660.25     3597.73     90.60 o 
   1  -5   2       17.05       12.61      2.80 o 
   2  -5   2       56.97       52.28      4.95 o 
   3  -5   2        2.34        5.43      4.37 o 
   4  -5   2      310.12      321.52     26.49 o 
   5  -5   2      119.87      133.34     22.91 o 
   6  -5   2      252.55      221.74     38.62 o 
   7  -5   2       70.40       72.25     27.63 o 
  -7  -4   2       15.36       -2.48     23.06 o 
  -6  -4   2      524.81      542.08     47.08 o 
  -5  -4   2      322.14      321.33     33.21 o 
  -4  -4   2      118.96      137.27     25.03 o 
  -3  -4   2      429.91      411.44     20.61 o 
  -2  -4   2     1018.42     1093.02     33.83 o 
  -1  -4   2      541.83      539.86     18.17 o 
   0  -4   2       35.93       23.42      4.09 o 
   1  -4   2     4381.17     4406.67    103.10 o 
   2  -4   2     1272.83     1323.55     33.11 o 
   3  -4   2       99.05       93.41      6.78 o 
   4  -4   2        7.34        7.39      8.58 o 
   5  -4   2      318.82      362.89     38.98 o 
   6  -4   2      251.75      211.81     38.35 o 
   7  -4   2      386.62      406.16    146.81 o 
  -7  -3   2      132.77      122.50     27.64 o 
  -6  -3   2      151.93      114.78     22.71 o 
  -5  -3   2     1078.22     1015.60     66.44 o 
  -4  -3   2      925.39      941.49     44.38 o 
  -3  -3   2       12.30        8.27      4.32 o 
  -2  -3   2      281.41      289.22      9.21 o 
  -1  -3   2       64.12       65.55      3.98 o 
   0  -3   2     3403.70     3483.62     87.29 o 
   1  -3   2      819.85      780.74     19.83 o 
   2  -3   2     2766.89     2624.78     65.44 o 
   3  -3   2      483.00      453.43     14.35 o 
   4  -3   2        1.89       -1.44      4.90 o 
   5  -3   2        1.78       -7.51      7.49 o 
   6  -3   2      223.93      179.65     53.24 o 
   7  -3   2        7.80        9.07     30.03 o 
  -7  -2   2        1.60        7.85     21.38 o 
  -6  -2   2      336.34      243.20     27.55 o 
  -5  -2   2       62.30       63.14     17.35 o 
  -4  -2   2     1290.88     1279.97     48.64 o 
  -3  -2   2     3332.81     3273.48    104.53 o 
  -2  -2   2       15.45       19.69      3.64 o 
  -1  -2   2     2064.68     2169.18     56.77 o 
   0  -2   2      718.29      762.18     21.79 o 
   1  -2   2    25892.06    25202.99    591.95 o 
   2  -2   2       67.21       57.93      4.68 o 
   3  -2   2     1435.65     1355.64     36.69 o 
   4  -2   2      535.06      533.87     18.60 o 
   5  -2   2       19.31       13.48     10.55 o 
   6  -2   2        2.60       -4.67     17.18 o 
   7  -2   2      146.97      125.35     20.49 o 
  -7  -1   2       31.09       67.19     27.27 o 
  -6  -1   2        8.57       13.75     22.58 o 
  -5  -1   2      229.92      234.20     35.12 o 
  -4  -1   2     1433.95     1462.87     68.29 o 
  -3  -1   2     1662.50     1614.90     56.19 o 
  -2  -1   2     1788.09     1668.20     51.22 o 
  -1  -1   2       29.94       39.15      2.97 o 
   0  -1   2     2326.42     2463.88     68.81 o 
   1  -1   2     3325.48     3332.85     84.90 o 
   2  -1   2     2167.13     2054.19     52.83 o 
   3  -1   2      544.25      470.04     14.64 o 
   4  -1   2     1337.92     1346.53     63.25 o 
   5  -1   2      957.59      929.58     63.11 o 
   6  -1   2       38.63       47.24     24.46 o 
   7  -1   2       49.53       30.11     28.77 o 
  -7   0   2      369.50      384.15     77.41 o 
  -6   0   2      323.05      370.73     49.93 o 
  -5   0   2      536.66      526.15     78.83 o 
  -4   0   2      106.47      103.31      5.87 o 
  -3   0   2     1936.51     1918.40     64.60 o 
  -2   0   2     2920.73     3033.15     94.85 o 
  -1   0   2     8107.14     8086.74    235.63 o 
   0   0   2        8.38        7.85      1.08 o 
   1   0   2      169.67      176.75      5.76 o 
   2   0   2        9.76        9.65      1.61 o 
   3   0   2     6456.62     6514.55    193.74 o 
   4   0   2     1261.16     1217.99     61.77 o 
   5   0   2       78.82      104.68     17.31 o 
   6   0   2      137.14      127.55     22.39 o 
   7   0   2       15.56       44.27     48.98 o 
  -7   1   2       91.38       84.19     37.45 o 
  -6   1   2      199.72      179.47     37.42 o 
  -5   1   2        3.20       19.09     20.80 o 
  -4   1   2       78.35       74.45      5.75 o 
  -3   1   2       70.11       75.09      6.07 o 
  -2   1   2     1476.11     1432.79     43.61 o 
  -1   1   2      687.47      630.25     23.91 o 
   0   1   2     3648.40     3662.16     84.68 o 
   1   1   2     3854.10     3882.79     90.57 o 
   2   1   2       73.75       77.89      4.99 o 
   3   1   2      198.48      198.55     10.59 o 
   4   1   2      338.55      363.13     25.82 o 
   5   1   2     1790.31     1653.39    100.92 o 
   6   1   2      532.98      540.66     40.56 o 
   7   1   2       63.36       85.45     29.85 o 
  -7   2   2      160.83      222.79     61.51 o 
  -6   2   2       22.41       39.42     28.75 o 
  -5   2   2     1189.66     1246.24     49.89 o 
  -4   2   2      419.72      457.64     23.30 o 
  -3   2   2      220.76      220.06     10.97 o 
  -2   2   2      288.29      307.54     12.09 o 
  -1   2   2     6112.42     5905.86    159.57 o 
   0   2   2    15723.26    14958.17    416.57 o 
   1   2   2     1850.48     1824.86     46.97 o 
   2   2   2     2433.79     2465.19     66.21 o 
   3   2   2      483.38      496.55     19.13 o 
   4   2   2       88.10       86.62     10.11 o 
   5   2   2      392.82      405.42     35.63 o 
   6   2   2      363.89      427.18     34.79 o 
   7   2   2       86.60       88.53     24.60 o 
  -7   3   2        1.00      -14.86     18.39 o 
  -6   3   2      444.97      434.87     48.09 o 
  -5   3   2      320.75      360.81     24.30 o 
  -4   3   2      236.14      232.95     15.57 o 
  -3   3   2      223.46      206.67     10.37 o 
  -2   3   2       39.42       49.98      4.76 o 
  -1   3   2        8.73        6.06      3.94 o 
   0   3   2     3058.52     2939.00     79.49 o 
   1   3   2     3334.80     3148.40     83.42 o 
   2   3   2      607.14      602.98     16.92 o 
   3   3   2     2673.07     2750.15     79.92 o 
   4   3   2       73.50       85.88      9.26 o 
   5   3   2      565.80      617.75     36.79 o 
   6   3   2       98.23       65.44     23.05 o 
   7   3   2      619.41      671.92     67.48 o 
  -7   4   2       52.65       62.24     26.10 o 
  -6   4   2       15.66       13.88     20.06 o 
  -5   4   2      539.87      560.89     56.21 o 
  -4   4   2     1019.49     1073.07     46.72 o 
  -3   4   2       23.55       25.66      6.98 o 
  -2   4   2      471.21      452.60     16.53 o 
  -1   4   2      149.15      146.71     16.37 o 
   0   4   2     1291.19     1248.38     36.04 o 
   1   4   2      962.24      939.02     29.17 o 
   2   4   2     4085.06     4019.26    113.05 o 
   3   4   2       41.07       50.63      5.93 o 
   4   4   2      329.48      313.23     16.13 o 
   5   4   2      457.76      512.66     45.18 o 
   6   4   2     1071.17      957.27     69.84 o 
   7   4   2       24.71       37.00     32.82 o 
  -6   5   2       56.95       57.74     21.24 o 
  -5   5   2       23.60       33.49     16.31 o 
  -4   5   2      129.96      144.89     16.11 o 
  -3   5   2     2290.35     2273.26     83.38 o 
  -2   5   2       96.53      117.95     13.33 o 
  -1   5   2      284.67      293.97     16.75 o 
   0   5   2       36.83       54.23      8.18 o 
   1   5   2     1337.34     1314.49     49.71 o 
   2   5   2      734.81      706.23     25.04 o 
   3   5   2     2555.03     2596.03     85.07 o 
   4   5   2      391.53      391.81     22.00 o 
   5   5   2        8.22       15.70     14.82 o 
   6   5   2       20.65       12.12     22.08 o 
   7   5   2      166.38      162.75     39.43 o 
  -6   6   2        0.58      -22.03     25.42 o 
  -5   6   2        1.76        5.48     17.56 o 
  -4   6   2      330.21      354.95     41.21 o 
  -3   6   2       73.74       59.85     12.77 o 
  -2   6   2     1763.38     1860.08     55.62 o 
  -1   6   2      120.13      119.78      8.42 o 
   0   6   2      611.86      665.06     22.80 o 
   1   6   2       18.87        5.40      6.65 o 
   2   6   2     1113.23     1098.46     42.93 o 
   3   6   2     1058.66     1027.01     36.41 o 
   4   6   2      434.76      489.68     62.32 o 
   5   6   2      396.40      491.40     81.16 o 
   6   6   2        9.29      -27.13     38.39 o 
   7   6   2       36.29       46.01     79.86 o 
  -6   7   2       52.76       34.47     24.70 o 
  -5   7   2        5.97       14.29     21.79 o 
  -4   7   2       21.54       16.53     13.12 o 
  -3   7   2      663.46      734.24     41.10 o 
  -2   7   2       96.98      112.26     17.50 o 
  -1   7   2     2107.59     2174.98     57.98 o 
   0   7   2        5.92        4.49      5.72 o 
   1   7   2       28.70       30.42      9.98 o 
   2   7   2       40.03       35.29     13.39 o 
   3   7   2       49.99       45.13     12.35 o 
   4   7   2      515.65      506.26     67.86 o 
   5   7   2      403.84      437.59     87.23 o 
   6   7   2      432.58      491.14    127.29 o 
  -5   8   2        8.57        0.11     21.49 o 
  -4   8   2        2.40      -23.65     17.20 o 
  -3   8   2       95.54       69.95     15.02 o 
  -2   8   2     1236.19     1199.44     94.38 o 
  -1   8   2       82.28      105.21     11.81 o 
   0   8   2      332.79      323.38     36.07 o 
   1   8   2     1044.23      953.50    102.29 o 
   2   8   2       26.35        0.85      9.31 o 
   3   8   2       25.06       13.50     40.25 o 
   4   8   2      416.38      478.98     40.46 o 
   5   8   2      386.29      374.27     66.20 o 
   6   8   2       94.68       42.08     51.48 o 
  -5   9   2      111.61      141.36     31.16 o 
  -4   9   2        6.99       22.71     20.30 o 
  -3   9   2       23.86       21.68     15.54 o 
  -2   9   2       90.57       58.43     25.51 o 
  -1   9   2      618.23      582.56     44.46 o 
   0   9   2      197.83      215.01     29.01 o 
   1   9   2      144.54      116.59     19.59 o 
   2   9   2     1112.32     1074.83    129.12 o 
   3   9   2       69.35       33.86     54.66 o 
   4   9   2        0.55        8.95     46.35 o 
   5   9   2      124.79      107.73     99.51 o 
   6   9   2      174.90      252.28    121.09 o 
  -4  10   2       75.67       67.36     30.05 o 
  -3  10   2       93.84      136.47     59.70 o 
  -2  10   2       13.32       55.76     40.19 o 
  -1  10   2        9.51        0.37     44.71 o 
   0  10   2      594.70      328.62     90.59 o 
   1  10   2      775.66      811.11    140.19 o 
   2  10   2       52.38       12.53     60.87 o 
   3  10   2      457.32      372.68     68.66 o 
   4  10   2        5.02       -0.70    107.52 o 
   5  10   2       35.91       74.77     58.03 o 
  -3  11   2        2.42       15.51     48.85 o 
  -2  11   2       32.18       19.20     43.88 o 
  -1  11   2       46.76       11.40     44.08 o 
   0  11   2       26.69       41.76     19.46 o 
   1  11   2       63.37       13.27     44.80 o 
   2  11   2      441.11      386.94     97.18 o 
   3  11   2       23.57       46.71     53.54 o 
   4  11   2      254.51      277.64     98.09 o 
  -2  12   2        6.95       20.16     56.60 o 
  -1  12   2       88.75       70.03     54.22 o 
   0  12   2        5.74       24.86     49.88 o 
   1  12   2       36.72        5.34     50.45 o 
   2  12   2       70.82      120.91     59.83 o 
   3  12   2       99.19      122.12     80.38 o 
  -1 -12   3       24.04       25.38     45.94 o 
   0 -12   3       59.48       -0.52     63.32 o 
   1 -12   3      125.72        5.43     63.06 o 
  -3 -11   3      108.82       34.70     49.01 o 
  -2 -11   3        2.93       -4.18     40.35 o 
  -1 -11   3       43.47       53.06     81.03 o 
   0 -11   3      190.07      202.95     94.08 o 
   1 -11   3       40.79       32.05     57.64 o 
   2 -11   3       52.99        2.07     51.95 o 
   3 -11   3      115.43      121.22     71.08 o 
  -4 -10   3       45.20       74.72     53.54 o 
  -3 -10   3      144.99      208.57     56.70 o 
  -2 -10   3      335.16      285.53     89.04 o 
  -1 -10   3        1.34       -8.65     34.89 o 
   0 -10   3       23.90        8.37     16.97 o 
   1 -10   3       39.27        9.79     28.19 o 
   2 -10   3       71.30       45.05     31.56 o 
   3 -10   3      111.31       66.71     37.09 o 
   4 -10   3      208.09      179.30     29.77 o 
  -5  -9   3        2.39       13.18     95.63 o 
  -4  -9   3      178.82      169.84     52.95 o 
  -3  -9   3      123.90      140.79     74.44 o 
  -2  -9   3      342.61      267.71    117.86 o 
  -1  -9   3      543.24      524.75     90.63 o 
   0  -9   3       51.22       55.98     15.01 o 
   1  -9   3       50.50       55.42     18.17 o 
   2  -9   3       34.32       35.09     13.00 o 
   3  -9   3      350.04      398.91     29.86 o 
   4  -9   3        3.87        7.53     19.15 o 
   5  -9   3      119.52      126.10     28.60 o 
  -5  -8   3       11.72       69.01     86.07 o 
  -4  -8   3       13.49      -39.30     38.55 o 
  -3  -8   3      357.46      448.78     60.88 o 
  -2  -8   3       42.60       31.20     12.03 o 
  -1  -8   3      403.38      419.24     39.54 o 
   0  -8   3     1647.12     1661.53    192.84 o 
   1  -8   3        2.88        0.11      7.32 o 
   2  -8   3        4.24       16.08     11.09 o 
   3  -8   3        1.36       19.48     12.51 o 
   4  -8   3      520.57      519.06     42.86 o 
   5  -8   3      168.98      158.90     34.49 o 
  -6  -7   3       66.17      217.11    100.28 o 
  -5  -7   3      319.36      375.34     55.51 o 
  -4  -7   3       46.76       42.30     29.44 o 
  -3  -7   3      252.98      259.06     21.86 o 
  -2  -7   3      114.56      114.77     15.12 o 
  -1  -7   3      988.19     1021.21     59.08 o 
   0  -7   3      244.97      247.72     19.42 o 
   1  -7   3      640.52      627.88     19.62 o 
   2  -7   3       12.60       11.84      6.46 o 
   3  -7   3       13.51        9.32     11.08 o 
   4  -7   3        4.74        1.68     12.74 o 
   5  -7   3      181.05      239.62     30.92 o 
   6  -7   3       79.36      105.93     26.52 o 
  -6  -6   3      347.77      403.36     46.01 o 
  -5  -6   3       50.21       65.00     38.51 o 
  -4  -6   3      451.62      531.65     34.17 o 
  -3  -6   3      361.95      426.08     27.54 o 
  -2  -6   3       80.59       74.27      8.39 o 
  -1  -6   3      429.09      485.36     22.40 o 
   0  -6   3     1757.82     1788.39     46.32 o 
   1  -6   3      513.94      555.61     17.39 o 
   2  -6   3      929.85      913.91     30.94 o 
   3  -6   3        5.35       88.28     12.97 o 
   4  -6   3       27.78       45.41     12.95 o 
   5  -6   3        2.35       -1.33     16.68 o 
   6  -6   3      217.39      298.15     52.06 o 
  -6  -5   3      165.14      176.79     33.48 o 
  -5  -5   3      764.48      919.99     65.42 o 
  -4  -5   3      427.30      402.92     25.77 o 
  -3  -5   3       61.94       57.72     12.52 o 
  -2  -5   3       55.46       66.25      7.71 o 
  -1  -5   3      412.97      426.96     15.78 o 
   0  -5   3       20.18       19.63      4.67 o 
   1  -5   3     1069.64     1088.68     29.74 o 
   2  -5   3      715.81      690.44     22.24 o 
   3  -5   3      591.09      600.52     27.45 o 
   4  -5   3      724.16      704.17     37.98 o 
   5  -5   3       72.13       49.32     21.49 o 
   6  -5   3      114.68      122.41     25.37 o 
  -7  -4   3       28.49        3.59     25.91 o 
  -6  -4   3       25.17       18.47     19.72 o 
  -5  -4   3       55.85       44.40     20.82 o 
  -4  -4   3      747.29      738.22     30.19 o 
  -3  -4   3     2135.36     2114.02     69.47 o 
  -2  -4   3      199.06      192.38      8.32 o 
  -1  -4   3     1236.48     1291.89     36.77 o 
   0  -4   3     2620.16     2760.46     70.05 o 
   1  -4   3      185.81      226.43      8.32 o 
   2  -4   3     7020.95     7105.65    169.13 o 
   3  -4   3      556.62      546.26     22.03 o 
   4  -4   3       89.09       77.94     12.22 o 
   5  -4   3      168.87      162.15     17.45 o 
   6  -4   3        3.19       12.54     25.92 o 
   7  -4   3       16.99       23.84     21.84 o 
  -7  -3   3       18.20       -6.93     23.79 o 
  -6  -3   3       39.42       61.00     21.75 o 
  -5  -3   3      369.95      373.91     31.57 o 
  -4  -3   3      113.88      117.63      8.34 o 
  -3  -3   3      551.76      523.20     24.60 o 
  -2  -3   3     2768.04     2923.99     85.70 o 
  -1  -3   3      631.77      659.17     21.20 o 
   0  -3   3      388.03      477.50     14.83 o 
   1  -3   3     1163.09     1176.56     30.83 o 
   2  -3   3       54.57       49.62      5.03 o 
   3  -3   3     1417.36     1392.66     46.40 o 
   4  -3   3     1607.07     1593.59     52.51 o 
   5  -3   3       62.12       66.71     14.66 o 
   6  -3   3      133.19      159.85     62.59 o 
   7  -3   3        0.91       13.89     18.46 o 
  -7  -2   3      181.49      119.93     32.23 o 
  -6  -2   3       56.35       39.37     20.56 o 
  -5  -2   3      358.35      335.36     29.45 o 
  -4  -2   3     1126.66     1056.56     39.03 o 
  -3  -2   3      633.08      600.34     21.43 o 
  -2  -2   3     2732.62     2938.72     78.74 o 
  -1  -2   3     3043.69     3188.47     85.59 o 
   0  -2   3      200.61      187.55      6.99 o 
   1  -2   3      583.79      662.70     18.50 o 
   2  -2   3       86.12      107.44      8.00 o 
   3  -2   3      625.41      604.54     17.98 o 
   4  -2   3      201.81      209.85     10.65 o 
   5  -2   3     2040.77     2131.15     74.77 o 
   6  -2   3        8.20       18.82     12.12 o 
   7  -2   3       48.79        9.49     15.62 o 
  -7  -1   3      244.66      283.71     34.23 o 
  -6  -1   3      380.08      383.65     73.86 o 
  -5  -1   3        3.04       -3.00     18.25 o 
  -4  -1   3      110.54      114.81      7.46 o 
  -3  -1   3      336.79      334.72     13.45 o 
  -2  -1   3     1240.34     1218.67     36.92 o 
  -1  -1   3      911.30      961.73     25.99 o 
   0  -1   3     2755.73     2782.70     76.02 o 
   1  -1   3     5446.86     5513.26    139.90 o 
   2  -1   3       27.04       21.02      2.10 o 
   3  -1   3      274.01      304.38     10.32 o 
   4  -1   3     2367.87     2414.67     74.37 o 
   5  -1   3      121.61      122.86     25.86 o 
   6  -1   3      652.23      568.50     59.07 o 
   7  -1   3       76.39       89.85     40.43 o 
  -7   0   3       64.47       48.21     37.43 o 
  -6   0   3      180.19      193.12     32.22 o 
  -5   0   3      755.26      779.52     72.42 o 
  -4   0   3       54.78       54.60      5.97 o 
  -3   0   3      241.62      246.01     11.42 o 
  -2   0   3        4.00       -0.08      1.87 o 
  -1   0   3     5230.03     5334.73    155.13 o 
   0   0   3     4086.71     4107.20    100.03 o 
   1   0   3     3780.84     3522.74    106.54 o 
   2   0   3       69.98       72.55      4.06 o 
   3   0   3      424.24      454.42     15.19 o 
   4   0   3      193.92      197.19     12.48 o 
   5   0   3      799.87      866.75     64.85 o 
   6   0   3      199.08      230.53     30.76 o 
   7   0   3      247.61      324.17     54.54 o 
  -7   1   3       43.79       80.12     37.54 o 
  -6   1   3      157.01      208.78     40.53 o 
  -5   1   3      257.68      264.56     19.09 o 
  -4   1   3     2277.30     2300.83     95.45 o 
  -3   1   3      136.83      118.66      8.55 o 
  -2   1   3      268.68      319.62     12.59 o 
  -1   1   3      370.97      436.94     14.56 o 
   0   1   3     2222.51     2161.25     53.59 o 
   1   1   3     3774.08     3769.58     88.78 o 
   2   1   3      874.46      852.87     20.21 o 
   3   1   3      226.58      218.26      8.20 o 
   4   1   3      167.62      185.76      9.32 o 
   5   1   3       19.58       19.88     14.64 o 
   6   1   3      772.41      793.17     50.96 o 
   7   1   3       49.03       30.06     24.27 o 
  -7   2   3       20.00       36.98     36.34 o 
  -6   2   3        1.76        1.25     25.52 o 
  -5   2   3      834.02      909.45     62.61 o 
  -4   2   3      134.61      127.44     10.97 o 
  -3   2   3     2308.41     2319.28     77.71 o 
  -2   2   3       18.11       20.26      5.12 o 
  -1   2   3        3.04        1.22      2.23 o 
   0   2   3     2766.53     2839.57     74.02 o 
   1   2   3    15399.43    15033.08    361.65 o 
   2   2   3     2994.88     2954.65     74.16 o 
   3   2   3      651.81      654.86     19.20 o 
   4   2   3      981.00      964.98     34.51 o 
   5   2   3       84.44       93.70     16.72 o 
   6   2   3        4.12       -0.20     14.86 o 
   7   2   3      466.46      435.99     38.44 o 
  -7   3   3       43.03       62.78     55.83 o 
  -6   3   3      148.48      124.21     22.28 o 
  -5   3   3       69.44       52.70     10.25 o 
  -4   3   3     1352.39     1383.58     57.05 o 
  -3   3   3       71.27       61.10      6.22 o 
  -2   3   3     2408.79     2359.19     66.32 o 
  -1   3   3       31.68       17.92      4.93 o 
   0   3   3     1470.88     1498.93     42.48 o 
   1   3   3      489.29      473.92     14.13 o 
   2   3   3      906.19      859.68     23.72 o 
   3   3   3     2477.09     2437.54     72.08 o 
   4   3   3      444.78      494.05     20.44 o 
   5   3   3      741.21      750.99     41.87 o 
   6   3   3        3.70        2.10     22.01 o 
   7   3   3       43.10       12.22     22.56 o 
  -6   4   3       94.21      101.29     23.62 o 
  -5   4   3       60.47       73.27     17.44 o 
  -4   4   3        9.03       -2.91      7.67 o 
  -3   4   3      705.39      657.92     27.56 o 
  -2   4   3     2987.13     2942.76     81.11 o 
  -1   4   3      930.29      880.06     27.37 o 
   0   4   3      539.74      506.10     18.10 o 
   1   4   3        1.07       -1.22      3.04 o 
   2   4   3     1164.39     1264.25     33.46 o 
   3   4   3     1830.28     1747.84     73.93 o 
   4   4   3     2043.53     1996.58     66.98 o 
   5   4   3       44.60       15.90     16.31 o 
   6   4   3      623.13      697.35     70.28 o 
   7   4   3       41.31       14.12     24.05 o 
  -6   5   3       10.06       15.95     19.16 o 
  -5   5   3      106.23      133.46     22.33 o 
  -4   5   3      285.44      312.09     22.28 o 
  -3   5   3      244.56      276.07     25.20 o 
  -2   5   3      376.89      387.73     23.80 o 
  -1   5   3      611.04      575.03     24.73 o 
   0   5   3     1397.21     1436.85     42.16 o 
   1   5   3      355.01      306.64     17.69 o 
   2   5   3       18.19        2.41      7.75 o 
   3   5   3      298.32      326.77     12.11 o 
   4   5   3      204.82      167.31     14.83 o 
   5   5   3     1534.82     1565.37    105.25 o 
   6   5   3      104.90       71.97     34.47 o 
   7   5   3      177.50      128.97     42.90 o 
  -6   6   3      106.21      200.42     31.64 o 
  -5   6   3        9.13        4.77     20.49 o 
  -4   6   3      507.99      550.53     53.89 o 
  -3   6   3      194.07      220.72     26.00 o 
  -2   6   3      402.75      441.21     32.65 o 
  -1   6   3     1681.25     1749.29     52.89 o 
   0   6   3     1418.46     1362.14     43.25 o 
   1   6   3       68.92       64.37     18.07 o 
   2   6   3        6.52        3.56     10.12 o 
   3   6   3       92.06      101.48      8.75 o 
   4   6   3      691.79      701.57     76.48 o 
   5   6   3      189.30      248.16     49.36 o 
   6   6   3      250.72      467.27     67.72 o 
  -5   7   3      220.51      343.42     37.51 o 
  -4   7   3       11.43       -3.16     18.28 o 
  -3   7   3       27.10       23.65     16.24 o 
  -2   7   3        0.57       -6.04      7.08 o 
  -1   7   3      185.71      214.24     15.07 o 
   0   7   3      271.90      272.23     15.35 o 
   1   7   3     1747.38     1661.79     63.61 o 
   2   7   3      238.16      255.73     25.67 o 
   3   7   3      876.38      847.15     40.09 o 
   4   7   3       92.01       66.24     51.43 o 
   5   7   3      428.37      404.29     63.90 o 
   6   7   3      230.34      267.03     59.53 o 
  -5   8   3       30.10       41.83     23.94 o 
  -4   8   3      396.87      402.90     48.87 o 
  -3   8   3        2.51        3.06     12.56 o 
  -2   8   3       37.66       32.10     12.72 o 
  -1   8   3        2.40       -5.05     11.70 o 
   0   8   3     1132.29     1106.94     76.70 o 
   1   8   3      125.85      121.06     17.71 o 
   2   8   3     1691.10     1705.51    107.20 o 
   3   8   3       20.38       22.65     20.12 o 
   4   8   3       65.36       48.54      7.89 o 
   5   8   3        1.91        7.67     45.87 o 
   6   8   3      104.42      117.35     90.98 o 
  -4   9   3       24.44        8.36     28.17 o 
  -3   9   3      954.47      992.33     82.86 o 
  -2   9   3       21.92       22.46     20.30 o 
  -1   9   3        0.32       14.04     15.76 o 
   0   9   3       11.91       44.15     16.09 o 
   1   9   3      718.88      689.48     83.32 o 
   2   9   3      256.54      254.52     25.47 o 
   3   9   3      358.03      369.92     65.95 o 
   4   9   3      160.66      101.15     56.22 o 
   5   9   3       11.17      -49.27     47.58 o 
   6   9   3        3.28       23.00     66.68 o 
  -4  10   3      296.79      358.48     87.62 o 
  -3  10   3       71.80       82.13     49.20 o 
  -2  10   3        6.66        1.43     39.37 o 
  -1  10   3      284.24      263.45     61.31 o 
   0  10   3       32.39       36.91     15.97 o 
   1  10   3        4.09       28.54     22.27 o 
   2  10   3      113.43      100.55     51.78 o 
   3  10   3      178.76      273.65     63.29 o 
   4  10   3      198.88      208.88    120.70 o 
   5  10   3      306.05      334.15     72.39 o 
  -3  11   3       25.27      -12.41     46.78 o 
  -2  11   3      149.30       21.96     73.02 o 
  -1  11   3       11.20      -13.06     43.25 o 
   0  11   3      265.33      170.24     54.86 o 
   1  11   3       10.78       36.99     49.29 o 
   2  11   3       11.00       15.11     77.41 o 
   3  11   3      390.81      273.20     65.86 o 
   4  11   3      112.75      133.29    110.10 o 
  -1  12   3      231.59      165.24     60.00 o 
   0  12   3        2.81       11.16     50.44 o 
   1  12   3      145.67      110.29    102.74 o 
   2  12   3        1.41       33.87     54.46 o 
   3  12   3      108.43      170.41     96.92 o 
   0 -12   4       16.98      -59.45     59.19 o 
  -3 -11   4       27.13       36.56     90.46 o 
  -2 -11   4      253.36      214.34     56.69 o 
  -1 -11   4        4.95        2.05     39.81 o 
   0 -11   4       18.85       74.95     67.72 o 
   1 -11   4       29.74       52.21     66.17 o 
   2 -11   4       31.59       44.97     59.19 o 
  -4 -10   4        0.23      -25.31     50.27 o 
  -3 -10   4       67.08       96.51     47.93 o 
  -2 -10   4        9.36        5.95     40.08 o 
  -1 -10   4      523.09      499.26    124.19 o 
   0 -10   4      183.21      208.18     23.73 o 
   1 -10   4       19.11       37.11     28.84 o 
   2 -10   4       28.11      -20.66     28.46 o 
   3 -10   4      239.29      273.57    112.69 o 
   4 -10   4        1.67      -16.50     20.59 o 
  -4  -9   4        5.03      -31.53     80.90 o 
  -3  -9   4      123.69      119.46     48.41 o 
  -2  -9   4      417.05      429.25     44.45 o 
  -1  -9   4       58.60       57.72     21.02 o 
   0  -9   4      171.06      212.25     39.77 o 
   1  -9   4      382.75      326.84    126.26 o 
   2  -9   4       22.44       -9.49     16.63 o 
   3  -9   4       51.57       32.45     21.96 o 
   4  -9   4       33.91       59.86     22.21 o 
  -5  -8   4      251.48      291.03    108.04 o 
  -4  -8   4      365.13      506.32    116.57 o 
  -3  -8   4        1.23       31.45     26.45 o 
  -2  -8   4        5.14       36.70     16.79 o 
  -1  -8   4      134.53      172.44     19.15 o 
   0  -8   4      691.75      752.93     46.01 o 
   1  -8   4      354.45      364.26     37.51 o 
   2  -8   4      205.00      238.72     44.59 o 
   3  -8   4        4.29       -1.75     12.12 o 
   4  -8   4        5.45       17.89     18.18 o 
   5  -8   4        2.98       12.79     22.75 o 
  -5  -7   4      119.66      160.98     46.23 o 
  -4  -7   4      355.63      418.25     76.89 o 
  -3  -7   4      509.03      580.72     36.93 o 
  -2  -7   4       90.74       95.26     15.71 o 
  -1  -7   4      153.53      132.73     24.77 o 
   0  -7   4      246.89      260.43     14.16 o 
   1  -7   4      902.83      914.39     47.90 o 
   2  -7   4      116.35      116.42     11.30 o 
   3  -7   4      443.42      415.76     27.56 o 
   4  -7   4       82.26      102.03     21.27 o 
   5  -7   4        0.68      -25.43     16.96 o 
   6  -7   4       29.59        8.69     21.56 o 
  -6  -6   4        0.28      -54.82     36.55 o 
  -5  -6   4      495.15      387.78     53.49 o 
  -4  -6   4       79.52       65.92     12.80 o 
  -3  -6   4      306.66      307.76     25.42 o 
  -2  -6   4     2241.92     2184.53     99.78 o 
  -1  -6   4      794.96      785.07     30.39 o 
   0  -6   4      139.01      149.63      7.91 o 
   1  -6   4       31.38       25.50      4.46 o 
   2  -6   4      428.94      495.69     22.72 o 
   3  -6   4     1353.57     1364.92     62.07 o 
   4  -6   4       84.49      117.37     16.39 o 
   5  -6   4       18.99        5.03     16.22 o 
   6  -6   4        3.48       21.89     20.76 o 
  -6  -5   4       10.48       -8.88     22.60 o 
  -5  -5   4        1.94       -4.83     21.46 o 
  -4  -5   4      407.72      396.40     33.99 o 
  -3  -5   4      823.47      805.50     46.43 o 
  -2  -5   4      189.91      182.78     13.44 o 
  -1  -5   4     1877.11     1879.23     57.86 o 
   0  -5   4      173.81      197.30      7.87 o 
   1  -5   4      300.62      344.29     13.55 o 
   2  -5   4      306.38      324.76     13.40 o 
   3  -5   4     1225.85     1224.39     60.05 o 
   4  -5   4      157.95      181.28     14.98 o 
   5  -5   4      100.31      112.27     32.07 o 
   6  -5   4       33.62       33.29     20.62 o 
  -6  -4   4      118.11       84.13     25.16 o 
  -5  -4   4        4.62        1.07     21.38 o 
  -4  -4   4       51.41       49.67      9.21 o 
  -3  -4   4      420.22      429.95     24.33 o 
  -2  -4   4     2146.83     2162.55     67.56 o 
  -1  -4   4      372.70      404.80     15.18 o 
   0  -4   4     2773.42     2894.32     79.26 o 
   1  -4   4      175.02      167.00      8.63 o 
   2  -4   4     2266.28     2287.05     60.66 o 
   3  -4   4      696.34      678.97     23.00 o 
   4  -4   4     1953.44     1976.38     72.45 o 
   5  -4   4      234.39      260.37     22.77 o 
   6  -4   4      152.39      123.44     27.44 o 
   7  -4   4       18.35       45.75     22.19 o 
  -7  -3   4      247.11      215.30     33.85 o 
  -6  -3   4      194.46      213.01     29.87 o 
  -5  -3   4      455.81      395.71     33.59 o 
  -4  -3   4        3.43        2.71      9.37 o 
  -3  -3   4      352.00      354.46     18.57 o 
  -2  -3   4      909.38      937.05     29.29 o 
  -1  -3   4     2692.04     2669.16     82.40 o 
   0  -3   4      304.42      324.63     11.52 o 
   1  -3   4      119.26      154.41      8.52 o 
   2  -3   4     3313.96     3372.13     84.06 o 
   3  -3   4      585.91      571.72     19.43 o 
   4  -3   4       34.81       35.89      5.91 o 
   5  -3   4      585.10      648.84     61.07 o 
   6  -3   4      313.60      332.50     59.24 o 
   7  -3   4       99.66       86.05     22.12 o 
  -7  -2   4        2.03      -13.61     22.19 o 
  -6  -2   4      508.35      462.13     54.69 o 
  -5  -2   4      397.04      395.80     34.09 o 
  -4  -2   4       10.71       15.75      5.55 o 
  -3  -2   4      192.28      184.96     10.27 o 
  -2  -2   4       17.54       32.97      4.45 o 
  -1  -2   4      474.56      499.74     15.10 o 
   0  -2   4     4938.06     4909.72    136.97 o 
   1  -2   4     5957.54     6197.67    154.00 o 
   2  -2   4      248.42      238.70      7.88 o 
   3  -2   4      400.18      407.83     13.14 o 
   4  -2   4      835.84      848.05     26.70 o 
   5  -2   4      259.03      284.69     14.18 o 
   6  -2   4      271.89      310.91     29.55 o 
   7  -2   4      109.75       98.78     25.27 o 
  -7  -1   4      178.90      128.67     44.17 o 
  -6  -1   4      100.01       22.73     37.22 o 
  -5  -1   4      510.88      460.35     49.84 o 
  -4  -1   4      360.70      354.09     25.54 o 
  -3  -1   4      279.86      272.60     14.10 o 
  -2  -1   4       44.35       40.41      5.60 o 
  -1  -1   4      997.40      998.31     29.49 o 
   0  -1   4      318.56      343.39     10.08 o 
   1  -1   4     1534.02     1431.14     40.88 o 
   2  -1   4     2764.74     2601.74     67.46 o 
   3  -1   4       84.21       92.00      7.11 o 
   4  -1   4      309.71      310.55     14.51 o 
   5  -1   4       24.56       17.50     10.98 o 
   6  -1   4      419.40      492.77     53.73 o 
   7  -1   4      271.29      249.68     36.96 o 
  -7   0   4       18.93       31.89     34.75 o 
  -6   0   4      172.12      166.68     29.93 o 
  -5   0   4      236.21      207.57     14.01 o 
  -4   0   4     3878.44     3781.67    154.38 o 
  -3   0   4     1157.16     1136.04     39.30 o 
  -2   0   4      236.44      241.12      9.68 o 
  -1   0   4      743.22      721.14     22.75 o 
   0   0   4     3224.45     3267.49     80.05 o 
   1   0   4     3264.17     3184.35     82.76 o 
   2   0   4     1304.45     1233.70     29.84 o 
   3   0   4     2050.41     1952.41     52.91 o 
   4   0   4       17.42       25.66      7.55 o 
   5   0   4       15.79       13.91     10.21 o 
   6   0   4        2.22        5.00     17.92 o 
   7   0   4      169.53      163.96     31.85 o 
  -7   1   4        2.53       15.53     27.43 o 
  -6   1   4       48.13       64.65     25.60 o 
  -5   1   4      942.18      970.66     55.86 o 
  -4   1   4      190.91      184.42     27.87 o 
  -3   1   4      605.95      598.81     22.73 o 
  -2   1   4      331.38      281.15     11.20 o 
  -1   1   4      896.57      922.34     28.77 o 
   0   1   4      851.64      869.63     22.69 o 
   1   1   4      455.22      425.25     11.61 o 
   2   1   4      885.50      842.66     24.64 o 
   3   1   4      827.14      798.83     27.73 o 
   4   1   4     3830.84     3819.68    132.11 o 
   5   1   4      162.14      159.25     16.67 o 
   6   1   4        1.18       17.15     18.57 o 
   7   1   4        3.02      -20.26     21.57 o 
  -7   2   4      218.06      214.91     52.60 o 
  -6   2   4        5.16      -10.28     28.18 o 
  -5   2   4       12.17       -7.69      9.28 o 
  -4   2   4       73.95       80.52     13.98 o 
  -3   2   4     1905.80     1896.72     69.13 o 
  -2   2   4      704.36      608.32     23.02 o 
  -1   2   4     4687.07     4703.20    126.85 o 
   0   2   4     1129.01     1194.76     32.61 o 
   1   2   4      822.03      860.01     23.22 o 
   2   2   4      391.66      388.56     13.22 o 
   3   2   4     3660.91     3632.51    117.98 o 
   4   2   4       13.53        6.72      3.50 o 
   5   2   4      941.81      966.28     41.14 o 
   6   2   4      300.72      325.94     29.60 o 
   7   2   4        4.24       -1.30     20.92 o 
  -6   3   4      143.72      158.29     24.96 o 
  -5   3   4        5.01        6.46     13.29 o 
  -4   3   4       51.32       45.29     10.16 o 
  -3   3   4        8.76       11.34      5.69 o 
  -2   3   4     2593.90     2559.10     75.62 o 
  -1   3   4      246.23      208.27      9.06 o 
   0   3   4     3522.75     3399.00     91.93 o 
   1   3   4     1634.73     1705.13     44.84 o 
   2   3   4       25.02       29.17      3.72 o 
   3   3   4      152.87      145.76      9.46 o 
   4   3   4     2100.79     2145.32     64.37 o 
   5   3   4      549.18      575.93     34.85 o 
   6   3   4      240.17      243.82     26.97 o 
   7   3   4      105.82      114.46     43.27 o 
  -6   4   4      210.15      167.73     28.03 o 
  -5   4   4      222.59      220.75     36.42 o 
  -4   4   4        2.76        9.57     11.23 o 
  -3   4   4      113.87      129.14     14.66 o 
  -2   4   4        6.03       14.30      5.53 o 
  -1   4   4     4109.74     3978.52    120.20 o 
   0   4   4     1392.85     1373.19     47.95 o 
   1   4   4       34.44       34.30      8.69 o 
   2   4   4      912.54      856.01     23.49 o 
   3   4   4      145.48      142.77      6.52 o 
   4   4   4        4.00        5.33      8.90 o 
   5   4   4      904.07      950.99     50.43 o 
   6   4   4      170.24      171.51     22.52 o 
   7   4   4      186.39      107.52     73.92 o 
  -6   5   4       26.93       23.90     22.72 o 
  -5   5   4      240.34      239.59     47.70 o 
  -4   5   4      414.45      425.62     32.66 o 
  -3   5   4       63.64       68.74     12.13 o 
  -2   5   4      285.36      279.12     15.72 o 
  -1   5   4        4.09        3.97      4.44 o 
   0   5   4     3338.22     3439.60     98.51 o 
   1   5   4      455.89      457.48     20.52 o 
   2   5   4      954.10      889.70     27.34 o 
   3   5   4      158.49      158.07      6.13 o 
   4   5   4       30.03       29.57     10.99 o 
   5   5   4      141.92       56.93     29.33 o 
   6   5   4      433.20      487.38    105.19 o 
   7   5   4      364.22      347.37     98.47 o 
  -6   6   4       10.60      -23.98     24.17 o 
  -5   6   4      405.59      392.24     62.36 o 
  -4   6   4       20.48       44.85     13.78 o 
  -3   6   4      298.34      297.25     22.66 o 
  -2   6   4      138.78      136.46     20.21 o 
  -1   6   4      320.60      291.35     14.94 o 
   0   6   4       36.15       41.61      6.29 o 
   1   6   4     1416.59     1388.41     60.18 o 
   2   6   4     1653.97     1681.94     62.03 o 
   3   6   4      531.05      516.98     21.41 o 
   4   6   4      165.88      183.18     46.05 o 
   5   6   4        2.31       -7.09     38.46 o 
   6   6   4      448.10      517.96     92.27 o 
   7   6   4       10.32       61.51     57.90 o 
  -5   7   4        7.50       16.44     20.32 o 
  -4   7   4      475.32      488.13     90.58 o 
  -3   7   4       25.29       21.20     12.31 o 
  -2   7   4      356.17      366.51     21.94 o 
  -1   7   4      346.79      379.52     23.78 o 
   0   7   4      602.17      627.61     50.14 o 
   1   7   4       80.14       81.95     11.60 o 
   2   7   4      502.44      504.90     44.24 o 
   3   7   4     1536.11     1509.42     93.79 o 
   4   7   4        8.58        3.35      9.44 o 
   5   7   4      133.17       93.02     48.44 o 
   6   7   4        6.73        5.43     55.31 o 
  -5   8   4        4.35       19.59     23.67 o 
  -4   8   4       16.54       19.67     32.01 o 
  -3   8   4      436.53      486.59     61.83 o 
  -2   8   4      478.75      585.10     66.30 o 
  -1   8   4       28.50       26.97     10.03 o 
   0   8   4      713.21      653.12     59.33 o 
   1   8   4      678.69      664.77     91.87 o 
   2   8   4      518.25      578.86     80.64 o 
   3   8   4       27.63       29.03     42.24 o 
   4   8   4      720.96      761.15     69.87 o 
   5   8   4       88.19      150.29     55.18 o 
   6   8   4       67.05      -10.08     56.34 o 
  -4   9   4       14.05       21.88     25.76 o 
  -3   9   4      248.20      339.01     43.91 o 
  -2   9   4       47.41       61.22     52.10 o 
  -1   9   4      306.84      361.24     58.10 o 
   0   9   4       34.88        3.50     43.65 o 
   1   9   4      561.71      520.17     58.88 o 
   2   9   4        6.39        4.51     15.14 o 
   3   9   4      214.67      244.98     62.94 o 
   4   9   4      203.67      224.34     76.38 o 
   5   9   4      510.54      471.17    102.35 o 
   6   9   4       84.39      204.70     80.64 o 
  -3  10   4       23.22       57.66     44.02 o 
  -2  10   4      318.73      352.10     91.24 o 
  -1  10   4       45.78       46.53     43.99 o 
   0  10   4      616.04      612.34     62.49 o 
   1  10   4       40.31       64.46     17.85 o 
   2  10   4        1.97        2.73     47.63 o 
   3  10   4        7.42       35.35     49.43 o 
   4  10   4      337.97      289.30     65.43 o 
   5  10   4       42.22       46.26     71.34 o 
  -3  11   4       30.23        9.95     46.04 o 
  -2  11   4        0.27       -7.55     42.19 o 
  -1  11   4      137.47      170.42     58.40 o 
   0  11   4       55.05       89.52     77.93 o 
   1  11   4      326.36      191.26     73.53 o 
   2  11   4       50.29       -6.04     60.48 o 
   3  11   4        1.15        5.63     83.87 o 
   4  11   4        4.79      108.23     60.19 o 
  -1  12   4      127.40      123.52     59.12 o 
   0  12   4       62.24       57.89     56.52 o 
   1  12   4       29.09       14.73     55.11 o 
   2  12   4       74.04       63.82     96.92 o 
   3  12   4      116.52      169.95    106.10 o 
  -2 -11   5        1.94        7.59     44.33 o 
  -1 -11   5       75.44      119.57     47.50 o 
   0 -11   5      240.54      123.80     74.18 o 
   1 -11   5        1.77       99.51     72.63 o 
   2 -11   5      144.85       52.21     69.01 o 
  -3 -10   5      105.64      180.04     84.78 o 
  -2 -10   5       28.92       47.37     80.51 o 
  -1 -10   5       11.41       13.66     37.25 o 
   0 -10   5        7.22       10.58     30.52 o 
   1 -10   5      673.12      468.67    112.04 o 
   2 -10   5        3.17       -1.30     37.09 o 
   3 -10   5       83.63      105.06     39.12 o 
  -4  -9   5      341.21      337.81    115.53 o 
  -3  -9   5       91.03      168.77     97.96 o 
  -2  -9   5       15.25       75.62     31.34 o 
  -1  -9   5        0.09       23.02     13.09 o 
   0  -9   5      154.95      128.07     19.38 o 
   1  -9   5       37.94       13.31     27.51 o 
   2  -9   5      382.77      278.86     46.87 o 
   3  -9   5       14.48       18.74     17.61 o 
   4  -9   5        1.93       -7.42     19.23 o 
  -5  -8   5       69.75        0.00     88.65 o 
  -4  -8   5       36.53       10.81     38.84 o 
  -3  -8   5      159.37      174.37     65.39 o 
  -2  -8   5      684.74      752.58     44.94 o 
  -1  -8   5       74.23       91.87     33.80 o 
   0  -8   5       45.34       37.94     12.96 o 
   1  -8   5       58.77       69.81     17.34 o 
   2  -8   5       78.94       85.94     14.12 o 
   3  -8   5      399.35      416.44     66.31 o 
   4  -8   5      237.47      271.78     30.84 o 
   5  -8   5        7.86        1.04     19.49 o 
  -5  -7   5       13.47      -58.76     39.17 o 
  -4  -7   5      271.78      326.19     81.16 o 
  -3  -7   5      242.11      341.08     50.90 o 
  -2  -7   5      369.54      452.63     39.81 o 
  -1  -7   5      109.86      101.43     18.21 o 
   0  -7   5        5.68        3.17      5.26 o 
   1  -7   5      241.51      231.67     12.44 o 
   2  -7   5      258.10      273.89     20.48 o 
   3  -7   5      116.90      130.62     22.37 o 
   4  -7   5      197.12      220.36     48.77 o 
   5  -7   5      262.83      272.00     39.74 o 
  -6  -6   5        3.62        3.05     33.05 o 
  -5  -6   5       73.90       46.95     40.00 o 
  -4  -6   5        0.68      -40.06     32.88 o 
  -3  -6   5      176.81      189.63     26.79 o 
  -2  -6   5      143.03      196.59     20.57 o 
  -1  -6   5     1995.81     1932.88     91.91 o 
   0  -6   5     1083.02     1169.60     39.04 o 
   1  -6   5       28.67       29.46      4.66 o 
   2  -6   5      117.75       99.30      8.88 o 
   3  -6   5     1330.39     1339.32     55.19 o 
   4  -6   5      107.33      151.61     17.77 o 
   5  -6   5       37.09       21.84     16.82 o 
   6  -6   5       50.09       64.84     27.28 o 
  -6  -5   5      150.19      119.86     29.19 o 
  -5  -5   5      238.98      265.32     35.61 o 
  -4  -5   5       28.60       33.87     18.47 o 
  -3  -5   5        0.82        5.75     16.52 o 
  -2  -5   5      219.59      221.45     20.74 o 
  -1  -5   5     1211.14     1214.58     45.77 o 
   0  -5   5      320.90      315.29     11.15 o 
   1  -5   5      785.59      747.40     24.71 o 
   2  -5   5      110.41      112.50      7.61 o 
   3  -5   5      865.17      839.37     34.54 o 
   4  -5   5      236.10      234.74     30.67 o 
   5  -5   5      468.76      519.81     58.43 o 
   6  -5   5       77.21       59.32     21.72 o 
  -6  -4   5      142.55       88.42     27.05 o 
  -5  -4   5      140.29      138.51     25.03 o 
  -4  -4   5     1841.21     1780.42     81.04 o 
  -3  -4   5      354.68      381.24     24.25 o 
  -2  -4   5       18.28       19.33      4.89 o 
  -1  -4   5      284.10      268.39     12.87 o 
   0  -4   5     1648.95     1658.05     48.73 o 
   1  -4   5     1130.76     1048.54     29.39 o 
   2  -4   5      656.93      692.54     30.77 o 
   3  -4   5      102.05      102.99      9.52 o 
   4  -4   5      189.95      170.14     14.69 o 
   5  -4   5      127.69      142.94     16.34 o 
   6  -4   5      541.59      556.00     43.61 o 
   7  -4   5        2.45       14.07     20.43 o 
  -6  -3   5      323.23      289.10     34.44 o 
  -5  -3   5      389.43      326.52     32.08 o 
  -4  -3   5        8.56       -1.04      7.00 o 
  -3  -3   5      793.96      797.07     31.30 o 
  -2  -3   5       21.31       29.29      6.68 o 
  -1  -3   5       29.01       31.77      3.61 o 
   0  -3   5       31.78       35.15      5.92 o 
   1  -3   5     1761.29     1665.90     44.31 o 
   2  -3   5     2802.32     2780.57     78.53 o 
   3  -3   5      777.34      778.45     25.06 o 
   4  -3   5       59.41       54.35      9.57 o 
   5  -3   5      280.48      281.77     24.77 o 
   6  -3   5        1.66       -7.74     15.90 o 
   7  -3   5      356.84      440.50     58.95 o 
  -6  -2   5       10.60       38.24     22.25 o 
  -5  -2   5      279.76      268.35     22.27 o 
  -4  -2   5      422.48      443.62     24.74 o 
  -3  -2   5     1067.46     1065.24     35.64 o 
  -2  -2   5      751.96      695.04     24.10 o 
  -1  -2   5       32.56       44.14      4.43 o 
   0  -2   5     1618.93     1775.66     49.58 o 
   1  -2   5        9.08        6.13      2.40 o 
   2  -2   5     2780.53     2821.15     79.40 o 
   3  -2   5      213.21      213.42      9.37 o 
   4  -2   5      289.84      275.42     14.59 o 
   5  -2   5      214.24      225.11     19.31 o 
   6  -2   5       15.98       14.27     24.29 o 
   7  -2   5        2.18      -22.40     18.55 o 
  -6  -1   5        0.13       32.57     20.07 o 
  -5  -1   5        1.43        0.74     12.83 o 
  -4  -1   5      379.40      373.26     18.78 o 
  -3  -1   5     1947.50     1949.97     65.26 o 
  -2  -1   5      813.67      805.53     24.70 o 
  -1  -1   5      270.82      285.05     10.52 o 
   0  -1   5      544.14      544.64     15.47 o 
   1  -1   5      524.97      496.73     15.37 o 
   2  -1   5     1013.42     1053.13     28.75 o 
   3  -1   5     1379.50     1387.29     37.12 o 
   4  -1   5      633.86      604.20     19.69 o 
   5  -1   5      417.41      434.44     31.32 o 
   6  -1   5       55.29       43.10     17.80 o 
   7  -1   5      160.53      118.21     56.15 o 
  -6   0   5      103.52       98.21     42.65 o 
  -5   0   5       49.53       64.52     10.64 o 
  -4   0   5      278.37      296.45     20.48 o 
  -3   0   5       13.18        9.88      3.99 o 
  -2   0   5     4608.95     4480.75    144.85 o 
  -1   0   5       19.15       30.74      3.47 o 
   0   0   5     1338.36     1318.84     33.59 o 
   1   0   5      650.14      605.13     16.23 o 
   2   0   5      388.95      351.89     12.15 o 
   3   0   5      653.56      645.24     17.99 o 
   4   0   5     1003.88      997.79     32.63 o 
   5   0   5      924.32      884.64     51.37 o 
   6   0   5        4.21      -25.60     17.07 o 
   7   0   5      357.16      325.29     54.33 o 
  -6   1   5      135.43      134.16     30.03 o 
  -5   1   5       32.57       52.72     18.06 o 
  -4   1   5       35.48       34.00      9.41 o 
  -3   1   5      655.29      667.49     25.40 o 
  -2   1   5       27.94       11.39      4.68 o 
  -1   1   5     6211.45     6512.36    189.81 o 
   0   1   5      762.92      697.28     19.90 o 
   1   1   5        8.03        1.97      3.55 o 
   2   1   5      814.49      839.85     21.69 o 
   3   1   5      324.13      297.97     12.91 o 
   4   1   5      834.84      875.51     33.45 o 
   5   1   5      291.12      328.06     24.70 o 
   6   1   5      758.58      791.35     70.17 o 
   7   1   5       14.15       -6.71     34.74 o 
  -6   2   5      140.97      143.83     45.17 o 
  -5   2   5      724.68      613.69     79.96 o 
  -4   2   5      149.82      155.73     24.10 o 
  -3   2   5      755.81      782.08     29.26 o 
  -2   2   5      534.01      497.71     19.96 o 
  -1   2   5      792.40      795.44     24.13 o 
   0   2   5     4953.95     4819.48    118.66 o 
   1   2   5     1609.97     1443.97     38.04 o 
   2   2   5      199.38      203.10      7.46 o 
   3   2   5      357.77      369.10     12.29 o 
   4   2   5      947.51      944.61     34.33 o 
   5   2   5      628.36      616.21     29.45 o 
   6   2   5       86.67       57.92     20.44 o 
   7   2   5      288.37      249.37     52.39 o 
  -6   3   5      103.17      106.43     20.76 o 
  -5   3   5       88.97      116.96     21.09 o 
  -4   3   5     1087.75     1015.08     59.47 o 
  -3   3   5       40.87       38.94     17.41 o 
  -2   3   5       29.07       27.66      5.08 o 
  -1   3   5      336.41      354.11     13.28 o 
   0   3   5      237.66      228.92     10.86 o 
   1   3   5     2945.24     2887.15     79.81 o 
   2   3   5      590.73      511.07     15.84 o 
   3   3   5      203.45      212.83     10.17 o 
   4   3   5       69.15       57.26      9.32 o 
   5   3   5        8.70        4.84      8.91 o 
   6   3   5      651.99      668.76     78.61 o 
   7   3   5      155.97      150.67     45.50 o 
  -6   4   5       25.22       13.22     19.95 o 
  -5   4   5       95.41       86.80     20.51 o 
  -4   4   5      292.91      352.62     53.31 o 
  -3   4   5     1379.48     1326.32     61.67 o 
  -2   4   5        2.30        0.73      4.80 o 
  -1   4   5       94.55       90.75      9.21 o 
   0   4   5      438.86      440.20     15.78 o 
   1   4   5     5138.45     4711.32    119.19 o 
   2   4   5      136.48      129.59      6.74 o 
   3   4   5      915.60      950.84     26.85 o 
   4   4   5      432.06      419.78     20.43 o 
   5   4   5       31.02       22.09     10.12 o 
   6   4   5       64.46       53.15     35.67 o 
   7   4   5      247.41       39.80     67.98 o 
  -6   5   5        7.25       28.60     23.09 o 
  -5   5   5      277.55      358.70     72.85 o 
  -4   5   5      266.88      255.73     28.24 o 
  -3   5   5       35.91       57.24     19.84 o 
  -2   5   5      369.84      375.19     27.26 o 
  -1   5   5       95.65       76.83     10.68 o 
   0   5   5      105.36      105.78      8.71 o 
   1   5   5        7.95        1.04      6.57 o 
   2   5   5     1775.85     1677.54     48.60 o 
   3   5   5      749.46      768.93     23.39 o 
   4   5   5     1807.09     1775.09     84.14 o 
   5   5   5       16.18      -11.04     30.54 o 
   6   5   5        7.22       44.33     63.71 o 
   7   5   5       31.27       75.46     58.93 o 
  -5   6   5       22.59       23.86     21.55 o 
  -4   6   5       16.78       14.62     18.32 o 
  -3   6   5      764.80      784.05     94.64 o 
  -2   6   5      780.35      861.60     47.68 o 
  -1   6   5      301.72      281.72     22.02 o 
   0   6   5      104.01      118.50      9.38 o 
   1   6   5      101.31       97.74     10.09 o 
   2   6   5      360.12      346.36     22.23 o 
   3   6   5     2292.16     2282.34     76.61 o 
   4   6   5       44.94       43.14      7.83 o 
   5   6   5      182.58      131.40     45.08 o 
   6   6   5      541.66      602.80    171.62 o 
   7   6   5       52.29       82.71     60.48 o 
  -5   7   5       10.19        4.89     23.11 o 
  -4   7   5       14.09       21.75     21.45 o 
  -3   7   5       55.61       66.05     16.54 o 
  -2   7   5     1200.55     1300.62     69.85 o 
  -1   7   5      253.15      305.91     36.58 o 
   0   7   5      300.57      327.25     23.04 o 
   1   7   5      208.83      201.42     20.62 o 
   2   7   5       26.14       18.82     27.42 o 
   3   7   5        8.21       15.14     16.12 o 
   4   7   5      895.45      875.24     59.50 o 
   5   7   5      469.92      504.33     35.70 o 
   6   7   5      104.10      148.61     67.46 o 
  -5   8   5      108.53       90.95     39.48 o 
  -4   8   5       48.35       36.45     24.96 o 
  -3   8   5      578.53      560.04     64.79 o 
  -2   8   5        5.00       -1.09     13.40 o 
  -1   8   5      512.03      505.38     32.13 o 
   0   8   5      299.23      308.99     42.67 o 
   1   8   5       78.80       90.49     19.93 o 
   2   8   5      113.98      124.16     43.52 o 
   3   8   5        3.87        7.88     12.21 o 
   4   8   5      205.88      235.57     19.68 o 
   5   8   5      243.09      280.69     80.64 o 
   6   8   5      217.05      279.44     38.64 o 
  -4   9   5       21.09       42.64     27.22 o 
  -3   9   5       15.17       -1.78     30.70 o 
  -2   9   5        0.74        3.59     34.81 o 
  -1   9   5       57.10       54.05     24.98 o 
   0   9   5      362.62      429.67     75.70 o 
   1   9   5      662.29      582.38     84.03 o 
   2   9   5      116.44      106.63     19.95 o 
   3   9   5       86.05      117.03     51.02 o 
   4   9   5      126.45       53.76     74.70 o 
   5   9   5       51.15       44.20     71.34 o 
  -3  10   5       29.65       12.73     39.76 o 
  -2  10   5      132.23      131.59     51.00 o 
  -1  10   5       93.91       46.83    104.29 o 
   0  10   5      428.77      449.77     76.95 o 
   1  10   5        5.10       -0.06     12.44 o 
   2  10   5      541.18      291.69     64.07 o 
   3  10   5       21.90      131.24     64.10 o 
   4  10   5       72.83       13.70     75.99 o 
   5  10   5       46.40       54.54     79.09 o 
  -2  11   5       64.14       37.74     47.20 o 
  -1  11   5       77.37       52.17     84.39 o 
   0  11   5       13.25       15.40     47.59 o 
   1  11   5      215.44      248.34     62.90 o 
   2  11   5       40.45      105.78     56.90 o 
   3  11   5      211.56      175.05    113.21 o 
   4  11   5       23.14       44.97     86.58 o 
  -1  12   5        4.48       24.25     55.89 o 
   0  12   5       37.29       27.86     56.69 o 
   1  12   5       10.50      -43.89     70.43 o 
   2  12   5      247.76      197.86     68.00 o 
   3  12   5        2.24     -109.07     80.90 o 
  -1 -11   6      112.11       86.07     76.50 o 
   0 -11   6       23.20       74.95     75.21 o 
   1 -11   6       43.20       51.95     72.89 o 
  -3 -10   6      225.11      174.46    104.16 o 
  -2 -10   6        3.49       21.19     83.74 o 
  -1 -10   6      386.89      384.85     76.09 o 
   0 -10   6       42.09       55.43     33.51 o 
   1 -10   6       67.92       18.53     31.86 o 
   2 -10   6       59.97       19.05     33.72 o 
   3 -10   6       44.67       -3.67     35.52 o 
  -4  -9   6        3.98     -118.89     83.48 o 
  -3  -9   6      150.41      212.82     47.00 o 
  -2  -9   6      288.85      326.37     50.48 o 
  -1  -9   6        7.06       19.33     23.51 o 
   0  -9   6      239.21      280.80     34.93 o 
   1  -9   6        0.53       13.24     33.08 o 
   2  -9   6       14.38       18.85     31.00 o 
   3  -9   6        5.54        9.20     32.73 o 
   4  -9   6      267.97      244.10     33.17 o 
  -4  -8   6       63.06       74.93     85.42 o 
  -3  -8   6        1.81       40.96     37.00 o 
  -2  -8   6       91.83      137.41     39.59 o 
  -1  -8   6     1036.23     1068.95     70.81 o 
   0  -8   6        3.36       -2.98     11.76 o 
   1  -8   6      183.83      144.75     34.51 o 
   2  -8   6        3.13       -3.65      9.85 o 
   3  -8   6       69.46      111.13     16.99 o 
   4  -8   6      104.85       85.24     24.81 o 
   5  -8   6       82.21       60.26     23.40 o 
  -5  -7   6        3.28       14.44     61.13 o 
  -4  -7   6      133.35      280.98     89.17 o 
  -3  -7   6       28.13       90.73     61.13 o 
  -2  -7   6       88.69       84.75     20.10 o 
  -1  -7   6       29.22       34.26     13.45 o 
   0  -7   6     1527.67     1466.34     73.47 o 
   1  -7   6      163.34      150.12     10.70 o 
   2  -7   6       60.14       52.86      9.61 o 
   3  -7   6        5.19      -11.64      8.16 o 
   4  -7   6       75.66       65.99     23.68 o 
   5  -7   6       41.00       37.90     19.79 o 
  -5  -6   6      335.27      309.77     69.66 o 
  -4  -6   6       48.76       45.83     38.26 o 
  -3  -6   6      621.09      657.95     43.06 o 
  -2  -6   6      596.67      598.92     39.98 o 
  -1  -6   6       85.44       66.65     25.46 o 
   0  -6   6      113.20      114.82     15.00 o 
   1  -6   6     1072.87     1074.18     37.08 o 
   2  -6   6      199.70      219.70     29.72 o 
   3  -6   6       53.75      187.38     33.13 o 
   4  -6   6      459.70      354.91     31.93 o 
   5  -6   6       97.42       71.02     19.93 o 
   6  -6   6       97.09       73.70     31.69 o 
  -6  -5   6      132.02       94.25     28.42 o 
  -5  -5   6      134.83      111.80     26.78 o 
  -4  -5   6      780.82      844.18     62.73 o 
  -3  -5   6       12.40       13.71     12.06 o 
  -2  -5   6       65.98       43.68     12.10 o 
  -1  -5   6        5.21        2.93      7.20 o 
   0  -5   6     1012.62      995.72     34.55 o 
   1  -5   6      165.48      198.15     13.12 o 
   2  -5   6      155.83      162.87     10.38 o 
   3  -5   6     1894.57     1918.58     70.26 o 
   4  -5   6       69.93       87.47     14.00 o 
   5  -5   6       33.79       16.14     15.89 o 
   6  -5   6      137.41      117.00     23.60 o 
  -6  -4   6        0.20        8.10     26.26 o 
  -5  -4   6      387.24      357.31     53.75 o 
  -4  -4   6       26.04       15.38      9.45 o 
  -3  -4   6      329.66      328.24     23.00 o 
  -2  -4   6      927.23      862.90     49.87 o 
  -1  -4   6       12.15        3.65      5.93 o 
   0  -4   6      368.58      385.18     14.72 o 
   1  -4   6     1070.32     1002.37     28.59 o 
   2  -4   6      900.05      932.17     35.77 o 
   3  -4   6     1123.12     1062.56     41.53 o 
   4  -4   6      128.75      119.32     13.95 o 
   5  -4   6        0.78       15.07     14.20 o 
   6  -4   6       20.72       -6.75     15.13 o 
   7  -4   6       67.21       47.05     40.71 o 
  -6  -3   6        4.13      -18.81     24.77 o 
  -5  -3   6        2.54       10.39     18.22 o 
  -4  -3   6      313.64      345.23     28.07 o 
  -3  -3   6      702.02      742.41     36.31 o 
  -2  -3   6      824.44      851.23     29.55 o 
  -1  -3   6      569.29      594.71     18.81 o 
   0  -3   6      148.89      177.33     11.23 o 
   1  -3   6       14.30       13.81      3.33 o 
   2  -3   6      423.96      413.32     15.18 o 
   3  -3   6      775.58      789.68     25.69 o 
   4  -3   6       55.65       69.30      9.08 o 
   5  -3   6      498.59      504.49     37.57 o 
   6  -3   6      142.11       80.64     18.68 o 
   7  -3   6        2.58        3.30     45.23 o 
  -6  -2   6       64.46       47.90     24.13 o 
  -5  -2   6        0.46       -0.03     17.71 o 
  -4  -2   6      150.91      168.71     14.97 o 
  -3  -2   6     1404.01     1346.11     58.76 o 
  -2  -2   6      732.55      682.09     24.49 o 
  -1  -2   6     1353.35     1360.81     37.42 o 
   0  -2   6     2326.99     2236.93     57.72 o 
   1  -2   6      514.74      563.45     17.78 o 
   2  -2   6       21.91       14.44      3.39 o 
   3  -2   6      170.07      160.53     11.41 o 
   4  -2   6     2554.62     2534.76     79.67 o 
   5  -2   6       18.90       33.07      9.62 o 
   6  -2   6      130.44      116.04     34.63 o 
   7  -2   6        4.88       -6.84     24.17 o 
  -6  -1   6      100.84       87.20     25.50 o 
  -5  -1   6      294.34      311.74     36.11 o 
  -4  -1   6      460.73      438.54     26.92 o 
  -3  -1   6        9.36        5.12      8.84 o 
  -2  -1   6      487.22      504.58     18.88 o 
  -1  -1   6      201.42      183.75      8.25 o 
   0  -1   6     1091.87     1108.58     32.08 o 
   1  -1   6     1398.46     1444.71     37.67 o 
   2  -1   6       26.74       15.05      3.43 o 
   3  -1   6        0.86       -3.07      2.77 o 
   4  -1   6       22.52       25.28      4.64 o 
   5  -1   6     1739.92     1793.05    106.21 o 
   6  -1   6      167.50      169.42     35.93 o 
   7  -1   6      155.20      122.62     25.38 o 
  -6   0   6      173.45      209.28     34.36 o 
  -5   0   6       78.90       55.69     22.72 o 
  -4   0   6      674.23      644.61     36.09 o 
  -3   0   6        4.96       68.71      9.83 o 
  -2   0   6        2.59       -1.46      3.72 o 
  -1   0   6     1783.56     1727.84     52.62 o 
   0   0   6     4167.32     4105.37    100.75 o 
   1   0   6      752.74      716.35     20.74 o 
   2   0   6      461.80      449.94     15.07 o 
   3   0   6       14.64        8.58      2.80 o 
   4   0   6      609.61      587.89     20.86 o 
   5   0   6       10.16       13.65     10.20 o 
   6   0   6      755.63      926.20     86.15 o 
   7   0   6       36.21      -50.64     33.76 o 
  -6   1   6      127.89      113.48     31.61 o 
  -5   1   6      298.61      301.63     35.92 o 
  -4   1   6       10.41       17.32     10.52 o 
  -3   1   6      709.65      697.34     37.46 o 
  -2   1   6       45.14       28.44      6.18 o 
  -1   1   6      856.90      906.89     28.19 o 
   0   1   6       26.47       35.21      4.28 o 
   1   1   6     2281.74     2201.47     54.31 o 
   2   1   6     2955.14     3021.91     93.48 o 
   3   1   6      366.89      346.35     12.30 o 
   4   1   6      231.03      251.08     10.73 o 
   5   1   6      444.58      452.63     28.55 o 
   6   1   6       98.94      114.18     34.81 o 
   7   1   6      261.20      257.15     52.82 o 
  -6   2   6       17.21      -22.99     23.31 o 
  -5   2   6       41.99       31.81     22.32 o 
  -4   2   6     1985.95     2088.38    111.75 o 
  -3   2   6       24.69       20.96      9.25 o 
  -2   2   6      243.58      241.96     12.51 o 
  -1   2   6      151.09      170.74     11.17 o 
   0   2   6     2330.56     2250.83     56.62 o 
   1   2   6      877.12      848.03     23.67 o 
   2   2   6     1035.12      955.46     28.36 o 
   3   2   6      201.64      192.15     10.28 o 
   4   2   6      196.02      217.02     11.79 o 
   5   2   6      336.49      330.09     25.12 o 
   6   2   6       42.98       37.18     32.20 o 
   7   2   6      147.63      113.25     44.80 o 
  -6   3   6        8.52        5.15     17.52 o 
  -5   3   6       12.09       16.04     14.64 o 
  -4   3   6      108.83       99.06     13.40 o 
  -3   3   6      916.26      908.31     39.90 o 
  -2   3   6      431.64      415.54     17.05 o 
  -1   3   6      173.32      174.71      8.88 o 
   0   3   6      545.32      621.21     19.31 o 
   1   3   6      859.50      838.81     24.50 o 
   2   3   6      282.22      282.24     10.69 o 
   3   3   6     2041.50     2067.95     57.26 o 
   4   3   6      851.94      908.58     41.86 o 
   5   3   6      273.54      273.63     23.00 o 
   6   3   6        4.94       -3.66     30.84 o 
   7   3   6       68.54       41.10     66.94 o 
  -6   4   6       13.99       20.26     20.10 o 
  -5   4   6       18.75      -12.17     14.27 o 
  -4   4   6      155.44      161.50     16.29 o 
  -3   4   6      134.12      140.23     14.67 o 
  -2   4   6      914.79      971.19     35.47 o 
  -1   4   6      726.12      729.01     24.40 o 
   0   4   6      448.66      471.03     18.08 o 
   1   4   6     3118.79     3189.43    123.10 o 
   2   4   6     1658.51     1722.75     58.04 o 
   3   4   6      778.67      785.99     22.87 o 
   4   4   6      749.41      803.31     41.64 o 
   5   4   6      277.75      329.54     25.44 o 
   6   4   6      122.77      108.80     49.11 o 
   7   4   6        9.09       26.62     68.49 o 
  -5   5   6        3.12       14.42     19.08 o 
  -4   5   6       14.71       -4.59     15.46 o 
  -3   5   6      349.00      411.10     39.82 o 
  -2   5   6       24.02       25.31      7.47 o 
  -1   5   6     1851.92     1924.78     57.65 o 
   0   5   6     2001.78     2069.13     61.93 o 
   1   5   6      365.51      391.70     17.40 o 
   2   5   6      106.70      104.63     10.75 o 
   3   5   6      287.02      308.82     20.29 o 
   4   5   6      657.39      682.21     37.64 o 
   5   5   6      147.40      141.96     21.55 o 
   6   5   6      293.39      409.37     62.43 o 
   7   5   6       79.22      -18.35     70.82 o 
  -5   6   6       44.75       56.17     28.19 o 
  -4   6   6       38.88       25.92     29.44 o 
  -3   6   6       28.30       41.53     24.88 o 
  -2   6   6      491.78      506.91     41.86 o 
  -1   6   6      540.42      566.78     30.17 o 
   0   6   6      158.45      241.97     24.97 o 
   1   6   6     1147.34     1177.28     52.98 o 
   2   6   6       18.39       18.00     14.10 o 
   3   6   6        3.52        9.69      8.09 o 
   4   6   6       16.96       14.09      4.31 o 
   5   6   6     1266.49     1107.05    157.27 o 
   6   6   6       19.19      -30.47     40.05 o 
   7   6   6      388.71      402.63    139.44 o 
  -5   7   6      123.09       86.67     31.10 o 
  -4   7   6       53.73       38.93     23.99 o 
  -3   7   6        0.34        6.37     12.87 o 
  -2   7   6      122.96      130.45     31.52 o 
  -1   7   6       11.36       18.49      9.56 o 
   0   7   6      608.42      655.08     77.11 o 
   1   7   6       59.30       73.12     13.81 o 
   2   7   6     1310.24     1230.27    109.84 o 
   3   7   6       43.84       27.74      9.06 o 
   4   7   6        3.40        2.30     11.86 o 
   5   7   6       32.68       41.28     12.66 o 
   6   7   6      495.41      629.09    111.14 o 
  -4   8   6        4.73        9.31     23.75 o 
  -3   8   6       96.47       96.45     20.93 o 
  -2   8   6      134.25      129.27     20.62 o 
  -1   8   6        1.85       12.56     17.76 o 
   0   8   6      135.70      163.14     58.01 o 
   1   8   6     1430.29     1541.82    224.86 o 
   2   8   6       84.84       61.27     13.93 o 
   3   8   6      195.26      198.41     44.55 o 
   4   8   6      121.65      123.29     79.35 o 
   5   8   6       89.42       64.30     22.87 o 
   6   8   6       62.23       68.60     13.91 o 
  -4   9   6      123.93       76.21     32.24 o 
  -3   9   6       10.36       51.82     40.68 o 
  -2   9   6      234.24      251.11     55.42 o 
  -1   9   6       16.76       28.49     38.79 o 
   0   9   6        4.42       16.25     17.80 o 
   1   9   6        5.46        8.99     20.91 o 
   2   9   6      600.13      705.74    117.86 o 
   3   9   6      203.28      144.22     94.60 o 
   4   9   6       78.31      197.98     88.91 o 
   5   9   6      140.92      252.52     91.75 o 
  -3  10   6      324.43      241.18     70.04 o 
  -2  10   6       12.93       23.47     40.79 o 
  -1  10   6      116.94      211.79     56.82 o 
   0  10   6        0.27       -1.44     19.04 o 
   1  10   6      115.02       83.60     85.68 o 
   2  10   6        3.28       27.85     45.58 o 
   3  10   6      373.14      324.63    113.98 o 
   4  10   6       72.15       41.87     84.00 o 
   5  10   6       20.42       89.43     86.07 o 
  -2  11   6      121.12       88.80     49.43 o 
  -1  11   6        9.14       32.07     59.83 o 
   0  11   6       95.01      114.63     56.98 o 
   1  11   6      123.88      110.49     56.35 o 
   2  11   6      114.76       52.06     56.54 o 
   3  11   6        6.45        5.94     90.20 o 
   4  11   6      191.77      224.34    105.45 o 
   0  12   6      139.68      100.85     61.25 o 
   1  12   6        0.86      -13.81     63.71 o 
   2  12   6       10.62      -45.49    107.26 o 
  -2 -10   7       70.73      284.57    109.33 o 
  -1 -10   7       51.11      108.20     38.07 o 
   0 -10   7      232.26      159.83    110.10 o 
   1 -10   7        1.16       34.65     35.13 o 
   2 -10   7        2.83       -7.82     32.11 o 
  -3  -9   7        5.40       91.27     94.21 o 
  -2  -9   7       15.23       83.01     37.90 o 
  -1  -9   7      141.18      118.85     39.40 o 
   0  -9   7       50.57       68.97     20.13 o 
   1  -9   7      113.48      116.29     58.54 o 
   2  -9   7      174.60      138.93     55.96 o 
   3  -9   7       42.71       76.47     37.10 o 
   4  -9   7        1.57       11.48     20.75 o 
  -4  -8   7      208.11      320.65     89.94 o 
  -3  -8   7       35.04      137.08     44.62 o 
  -2  -8   7       10.99       39.57     34.22 o 
  -1  -8   7       24.57       18.31     39.41 o 
   0  -8   7      256.91      306.41     53.94 o 
   1  -8   7      560.99      325.85     49.39 o 
   2  -8   7       13.97        8.92     15.36 o 
   3  -8   7      280.01      266.22     28.74 o 
   4  -8   7      338.98      303.46     37.23 o 
  -4  -7   7      244.07      309.84     56.55 o 
  -3  -7   7       35.23       35.71     75.73 o 
  -2  -7   7       29.51       58.44     30.45 o 
  -1  -7   7        9.19       23.67     13.43 o 
   0  -7   7      106.71      108.26     18.54 o 
   1  -7   7       73.92       44.57      8.92 o 
   2  -7   7      291.44      329.10     31.07 o 
   3  -7   7       32.82        7.90     11.20 o 
   4  -7   7      923.93      804.06     96.56 o 
   5  -7   7        8.26       -1.95     17.38 o 
  -5  -6   7        1.13       16.76     33.29 o 
  -4  -6   7      112.18       78.35     32.17 o 
  -3  -6   7      814.71      740.30     76.10 o 
  -2  -6   7      104.19      101.59     19.00 o 
  -1  -6   7       37.00       52.31     17.99 o 
   0  -6   7        2.18        6.45      6.80 o 
   1  -6   7       69.06      105.87     21.47 o 
   2  -6   7      496.43      418.09     41.00 o 
   3  -6   7      652.75      642.63     67.41 o 
   4  -6   7        6.21       27.75     15.85 o 
   5  -6   7       27.56       27.20     18.06 o 
   6  -6   7        1.46       -5.39     20.19 o 
  -5  -5   7      156.83      132.69     28.45 o 
  -4  -5   7       92.74       88.78     30.67 o 
  -3  -5   7        5.06       14.31     11.15 o 
  -2  -5   7      964.36      980.94     57.55 o 
  -1  -5   7       65.63       46.74     15.58 o 
   0  -5   7      180.31      172.61     11.72 o 
   1  -5   7       79.07       76.15      7.16 o 
   2  -5   7      197.40      211.20     18.56 o 
   3  -5   7      399.15      437.21     22.04 o 
   4  -5   7      432.36      453.84     44.39 o 
   5  -5   7      103.30      105.60     42.06 o 
   6  -5   7        5.64       29.94     19.42 o 
  -5  -4   7      270.84      238.49     31.70 o 
  -4  -4   7      120.50       98.99     23.08 o 
  -3  -4   7       43.03       58.53     11.95 o 
  -2  -4   7      526.72      526.80     32.42 o 
  -1  -4   7     2977.80     2894.42    110.19 o 
   0  -4   7       14.05       11.24      8.28 o 
   1  -4   7        4.98        5.05      5.72 o 
   2  -4   7       13.93        8.32      6.72 o 
   3  -4   7      133.87      127.80     11.77 o 
   4  -4   7      133.98      117.70     13.98 o 
   5  -4   7      192.88      213.36     27.14 o 
   6  -4   7       65.43       84.71     24.42 o 
  -6  -3   7      208.30      173.22     32.00 o 
  -5  -3   7       19.50       17.09     20.13 o 
  -4  -3   7      116.97      102.52     22.40 o 
  -3  -3   7      128.63      123.28     13.73 o 
  -2  -3   7      437.22      469.53     31.96 o 
  -1  -3   7      181.10      195.51     10.90 o 
   0  -3   7      614.67      617.54     20.19 o 
   1  -3   7     1264.61     1282.82     37.42 o 
   2  -3   7       76.17       68.69     10.71 o 
   3  -3   7       12.26       11.19      5.60 o 
   4  -3   7      513.39      523.00     57.34 o 
   5  -3   7      194.19      196.75     26.30 o 
   6  -3   7      324.35      277.74     32.27 o 
   7  -3   7       73.00       58.89     50.53 o 
  -6  -2   7      109.59       85.04     28.31 o 
  -5  -2   7      280.95      306.31     47.60 o 
  -4  -2   7      113.60      132.30     14.41 o 
  -3  -2   7       63.46       53.80     10.50 o 
  -2  -2   7      113.32      119.95     11.71 o 
  -1  -2   7     1418.15     1392.43     41.66 o 
   0  -2   7      168.62      176.03      8.60 o 
   1  -2   7     2139.60     2131.26     59.37 o 
   2  -2   7      253.67      214.37     15.69 o 
   3  -2   7       20.23       20.11      4.66 o 
   4  -2   7      443.82      428.40     45.11 o 
   5  -2   7      695.42      667.39     37.22 o 
   6  -2   7      105.30       63.76     18.06 o 
   7  -2   7       52.57       62.31     40.97 o 
  -6  -1   7       92.28       65.94     26.63 o 
  -5  -1   7      113.65       60.43     22.26 o 
  -4  -1   7      185.05      198.55     17.15 o 
  -3  -1   7      574.44      596.39     31.05 o 
  -2  -1   7        2.31       -2.22      2.97 o 
  -1  -1   7      233.97      270.36     11.28 o 
   0  -1   7     3212.92     3296.79     90.27 o 
   1  -1   7      600.24      603.94     17.50 o 
   2  -1   7      537.70      508.10     21.58 o 
   3  -1   7     1411.43     1445.57     44.49 o 
   4  -1   7       33.10       26.03      6.11 o 
   5  -1   7       23.18       24.52      8.90 o 
   6  -1   7       74.76       80.14     18.13 o 
   7  -1   7      230.68      254.93     44.69 o 
  -6   0   7       50.07       54.86     29.28 o 
  -5   0   7      209.90      239.64     33.84 o 
  -4   0   7      545.80      538.55     32.84 o 
  -3   0   7      206.01      220.09     18.46 o 
  -2   0   7      388.76      401.95     17.47 o 
  -1   0   7        4.48        7.21      3.67 o 
   0   0   7       68.72       60.68      6.19 o 
   1   0   7      625.07      618.02     18.06 o 
   2   0   7     2868.24     2756.74    101.90 o 
   3   0   7      242.75      230.15      9.86 o 
   4   0   7      694.91      658.13     24.81 o 
   5   0   7        1.25       -9.11      8.91 o 
   6   0   7        0.43        0.79     20.11 o 
   7   0   7       43.45       36.36     16.69 o 
  -6   1   7       74.79       46.03     54.64 o 
  -5   1   7       17.06      -17.98     21.01 o 
  -4   1   7       82.48      109.39     15.16 o 
  -3   1   7     1500.49     1390.56     65.81 o 
  -2   1   7      216.89      228.62     12.30 o 
  -1   1   7      259.98      254.45     10.93 o 
   0   1   7       16.46       13.77      4.17 o 
   1   1   7       36.36       28.72      3.54 o 
   2   1   7      828.01      854.71     29.27 o 
   3   1   7      535.52      535.40     17.86 o 
   4   1   7      345.14      353.40     15.55 o 
   5   1   7      365.59      445.34     52.45 o 
   6   1   7      144.17      108.94     37.35 o 
   7   1   7       85.25       28.22     40.89 o 
  -6   2   7       58.21       63.04     29.93 o 
  -5   2   7       69.84       41.71     25.44 o 
  -4   2   7       55.87       43.54     13.10 o 
  -3   2   7      317.88      351.84     24.58 o 
  -2   2   7     1679.54     1737.52     59.51 o 
  -1   2   7       52.03       49.63      5.14 o 
   0   2   7     1918.75     1889.11     47.89 o 
   1   2   7       39.39       43.83      4.95 o 
   2   2   7       25.77        7.14      4.44 o 
   3   2   7      768.30      810.48     24.57 o 
   4   2   7     1006.64     1026.91     32.72 o 
   5   2   7      702.73      656.14     52.98 o 
   6   2   7        2.80       11.50     30.60 o 
   7   2   7       91.91       20.25     39.74 o 
  -6   3   7       29.95       49.87     20.43 o 
  -5   3   7      195.61      189.55     24.51 o 
  -4   3   7      289.86      281.80     30.14 o 
  -3   3   7      101.15      109.18     15.31 o 
  -2   3   7      102.97      141.14     11.91 o 
  -1   3   7      692.62      665.99     22.25 o 
   0   3   7      447.75      443.47     16.70 o 
   1   3   7      797.73      728.97     23.32 o 
   2   3   7       48.69       52.25      4.97 o 
   3   3   7      207.92      218.99     15.55 o 
   4   3   7      244.43      250.05     10.58 o 
   5   3   7      911.40     1011.46     52.65 o 
   6   3   7      170.70      230.73     44.30 o 
   7   3   7       48.43       13.70     67.72 o 
  -5   4   7        1.44      -11.18     18.28 o 
  -4   4   7       77.95       63.91     18.19 o 
  -3   4   7      314.71      337.67     28.63 o 
  -2   4   7      494.53      522.61     34.00 o 
  -1   4   7     1027.86     1017.09     32.05 o 
   0   4   7     2065.13     2079.29     61.08 o 
   1   4   7       14.74        6.49      5.21 o 
   2   4   7      456.65      479.44     21.52 o 
   3   4   7        4.40        8.37      3.52 o 
   4   4   7     1355.55     1432.09     44.49 o 
   5   4   7      173.28      136.06     20.74 o 
   6   4   7      467.27      503.48    102.09 o 
   7   4   7      197.41       29.98     74.95 o 
  -5   5   7      259.25      219.75     45.66 o 
  -4   5   7       35.60       59.02     19.73 o 
  -3   5   7        3.37      -14.50      9.70 o 
  -2   5   7      168.11      151.40     27.39 o 
  -1   5   7      653.58      651.88     36.89 o 
   0   5   7       27.55       24.04      6.37 o 
   1   5   7     1145.02     1137.97     55.21 o 
   2   5   7      366.08      370.34     33.40 o 
   3   5   7      391.49      382.95     16.04 o 
   4   5   7      281.10      314.53     28.24 o 
   5   5   7      399.99      350.13     57.27 o 
   6   5   7      254.90      273.22     69.14 o 
   7   5   7      216.21      148.10     87.62 o 
  -5   6   7       28.24       32.49     22.33 o 
  -4   6   7      553.06      535.82     97.56 o 
  -3   6   7      160.46      176.88     22.96 o 
  -2   6   7      354.07      359.01     42.54 o 
  -1   6   7      528.35      540.20     46.08 o 
   0   6   7      579.16      602.13     41.90 o 
   1   6   7     1258.31     1104.75    120.16 o 
   2   6   7       43.34       51.92     27.06 o 
   3   6   7      529.08      573.66     26.22 o 
   4   6   7       58.30       51.49     14.30 o 
   5   6   7       28.50       24.62     13.75 o 
   6   6   7      209.05      251.48     73.02 o 
  -4   7   7       15.09       30.54     20.51 o 
  -3   7   7      154.12      177.04     24.09 o 
  -2   7   7      298.23      279.97     38.49 o 
  -1   7   7       64.69       48.66     17.85 o 
   0   7   7       31.53       97.58     15.62 o 
   1   7   7      121.80      148.20     42.01 o 
   2   7   7      915.50      910.95     77.28 o 
   3   7   7      499.56      547.70     79.99 o 
   4   7   7      346.19      387.97     22.43 o 
   5   7   7        6.84      -11.32     31.14 o 
   6   7   7       38.88       33.37     52.34 o 
  -4   8   7      278.25      228.08     30.94 o 
  -3   8   7       12.79       11.13     33.81 o 
  -2   8   7      411.44      394.60     81.59 o 
  -1   8   7       79.65       89.37     18.01 o 
   0   8   7        0.43       19.83     24.45 o 
   1   8   7       80.92       44.92     47.10 o 
   2   8   7        4.33       -3.87     21.02 o 
   3   8   7      454.73      310.15    108.55 o 
   4   8   7       34.52      -19.90     77.28 o 
   5   8   7      311.54      309.44     28.98 o 
   6   8   7       65.86       63.20     31.53 o 
  -3   9   7      204.52      186.74     85.55 o 
  -2   9   7      111.44      108.94     80.64 o 
  -1   9   7       25.39       89.35     42.25 o 
   0   9   7      269.07      316.95     30.82 o 
   1   9   7       47.98       17.56     26.26 o 
   2   9   7       31.30      -32.31     96.41 o 
   3   9   7       43.36       -2.33     92.79 o 
   4   9   7      365.33      286.89    106.49 o 
   5   9   7       77.03      100.02     85.29 o 
  -3  10   7        0.96       51.42     61.38 o 
  -2  10   7       24.42       84.21     44.55 o 
  -1  10   7      206.03      172.19     53.28 o 
   0  10   7        2.47       10.71     31.23 o 
   1  10   7      435.48      253.93     87.49 o 
   2  10   7        2.28       -1.81    103.90 o 
   3  10   7       36.09      -17.83     95.63 o 
   4  10   7        9.45       10.60     86.58 o 
  -1  11   7       16.47       34.41     47.17 o 
   0  11   7      337.48      204.13     89.43 o 
   1  11   7        2.37      -12.15     58.80 o 
   2  11   7       94.27      116.57    110.36 o 
   3  11   7       58.22       69.53    105.97 o 
   1  12   7       69.56       31.53    118.37 o 
  -1 -10   8       41.17       34.61     36.78 o 
   0 -10   8      146.55      154.64     44.96 o 
   1 -10   8        2.72       30.77     36.18 o 
   2 -10   8      261.83      168.60     89.43 o 
  -2  -9   8        0.88       47.03     36.60 o 
  -1  -9   8        0.78       47.72     35.17 o 
   0  -9   8       37.94       75.64     37.27 o 
   1  -9   8      416.24      255.65     49.68 o 
   2  -9   8       10.80        0.94     33.85 o 
   3  -9   8      117.98      122.50    111.53 o 
  -3  -8   8       78.57      217.18     49.85 o 
  -2  -8   8      471.00      417.07     60.00 o 
  -1  -8   8       10.28       39.04     32.24 o 
   0  -8   8       59.91       77.34     26.06 o 
   1  -8   8       27.78       43.36     31.83 o 
   2  -8   8      223.00      198.94     42.41 o 
   3  -8   8       20.89       28.12     16.48 o 
   4  -8   8       61.07       87.62     25.53 o 
  -4  -7   8       13.64       46.92     36.95 o 
  -3  -7   8      382.73      243.00     61.13 o 
  -2  -7   8       10.56       16.73     56.86 o 
  -1  -7   8      315.40      354.45     31.52 o 
   0  -7   8      210.61      216.27     27.70 o 
   1  -7   8       45.67       97.74     33.05 o 
   2  -7   8        5.66       23.38      9.03 o 
   3  -7   8      102.10      110.95     25.81 o 
   4  -7   8      699.16      592.86     77.08 o 
   5  -7   8       16.34      -18.34     22.23 o 
  -4  -6   8       23.62        8.82     31.31 o 
  -3  -6   8        1.17       19.21     28.47 o 
  -2  -6   8       93.93       89.04     23.62 o 
  -1  -6   8      692.28      671.60     45.36 o 
   0  -6   8      198.57      207.89     16.71 o 
   1  -6   8      157.35      198.28     14.92 o 
   2  -6   8       35.03       39.65     10.72 o 
   3  -6   8       71.68       44.68     12.29 o 
   4  -6   8       38.87       21.11     23.56 o 
   5  -6   8      229.57      210.07     29.85 o 
  -5  -5   8       42.36       34.02     25.21 o 
  -4  -5   8      131.35      108.53     33.43 o 
  -3  -5   8       10.30        5.33     27.63 o 
  -2  -5   8      212.26      216.75     21.95 o 
  -1  -5   8      489.60      497.72     32.91 o 
   0  -5   8      507.03      534.17     28.32 o 
   1  -5   8        4.61       -0.85      4.83 o 
   2  -5   8      332.00      338.34     35.23 o 
   3  -5   8       23.48       16.91      9.73 o 
   4  -5   8       60.14       59.49     27.65 o 
   5  -5   8       10.23        3.78     16.18 o 
   6  -5   8      160.77      193.61     52.21 o 
  -5  -4   8      141.96      161.36     30.25 o 
  -4  -4   8       96.72       74.88     23.59 o 
  -3  -4   8      246.00      272.94     26.85 o 
  -2  -4   8      800.40      757.66     42.55 o 
  -1  -4   8      341.51      348.62     29.15 o 
   0  -4   8     1116.42     1113.86     41.33 o 
   1  -4   8     1071.81     1080.01     45.30 o 
   2  -4   8       55.06       56.14      7.63 o 
   3  -4   8      195.95      208.86     13.95 o 
   4  -4   8       34.99       31.39     13.06 o 
   5  -4   8      316.54      396.75     73.92 o 
   6  -4   8      103.75       85.91     50.14 o 
  -5  -3   8      112.56      125.58     26.62 o 
  -4  -3   8      465.08      394.62     35.59 o 
  -3  -3   8       77.47       47.98     11.49 o 
  -2  -3   8      363.18      431.89     26.37 o 
  -1  -3   8      194.94      199.63     26.84 o 
   0  -3   8       32.24       27.56      7.67 o 
   1  -3   8      465.96      474.71     16.86 o 
   2  -3   8      788.19      775.97     41.76 o 
   3  -3   8       79.11       87.18     13.60 o 
   4  -3   8      154.47      179.57     16.34 o 
   5  -3   8       66.37       61.28     17.58 o 
   6  -3   8      260.41      251.24     30.42 o 
  -5  -2   8       46.84       43.79     23.04 o 
  -4  -2   8        3.99        5.04     16.89 o 
  -3  -2   8     1816.41     1670.80     72.21 o 
  -2  -2   8       93.42      119.02     13.62 o 
  -1  -2   8      234.19      231.75     10.75 o 
   0  -2   8       64.57       71.99      5.70 o 
   1  -2   8      744.08      698.35     24.96 o 
   2  -2   8      465.80      464.81     16.62 o 
   3  -2   8     1868.24     1857.88     70.52 o 
   4  -2   8       49.93       46.32     12.23 o 
   5  -2   8       37.30        4.54     33.21 o 
   6  -2   8       42.15       32.93     16.87 o 
   7  -2   8      179.40      195.66     47.43 o 
  -6  -1   8       30.68       -0.16     25.28 o 
  -5  -1   8      106.25       85.18     24.95 o 
  -4  -1   8      368.04      355.49     33.01 o 
  -3  -1   8        5.19        8.44      9.01 o 
  -2  -1   8     1168.31     1198.09     53.22 o 
  -1  -1   8      132.69      127.27      8.60 o 
   0  -1   8       53.63       64.61      8.36 o 
   1  -1   8      309.57      322.06     12.31 o 
   2  -1   8      461.11      433.52     20.52 o 
   3  -1   8      633.04      700.13     40.89 o 
   4  -1   8      441.65      434.61     21.59 o 
   5  -1   8      500.06      545.66     38.25 o 
   6  -1   8        0.57       -8.39     12.98 o 
   7  -1   8       17.23        2.04     16.56 o 
  -6   0   8        1.53       -7.71     23.63 o 
  -5   0   8       84.90       97.34     27.84 o 
  -4   0   8       12.00       36.99     21.48 o 
  -3   0   8      762.08      741.86     67.78 o 
  -2   0   8      311.24      337.10     21.39 o 
  -1   0   8     1184.65     1100.16     33.81 o 
   0   0   8      669.20      681.13     20.81 o 
   1   0   8      677.34      679.70     20.16 o 
   2   0   8       50.28       54.88     12.48 o 
   3   0   8      500.69      485.16     18.86 o 
   4   0   8      400.54      399.59     19.56 o 
   5   0   8       35.39       56.49     17.82 o 
   6   0   8      446.46      479.82     35.56 o 
   7   0   8        2.61      -12.14     26.86 o 
  -6   1   8       26.46       45.78     28.75 o 
  -5   1   8        3.92      -32.31     21.54 o 
  -4   1   8       27.80       13.53     19.55 o 
  -3   1   8       39.44       35.97     11.58 o 
  -2   1   8      327.92      330.95     18.67 o 
  -1   1   8      210.56      223.54     10.58 o 
   0   1   8      600.57      611.28     16.44 o 
   1   1   8     1880.48     1879.37     55.27 o 
   2   1   8        1.91       -1.92      3.58 o 
   3   1   8       26.39       28.07      6.03 o 
   4   1   8      735.20      746.73     26.67 o 
   5   1   8      795.76      760.13     57.75 o 
   6   1   8      245.98      267.43     23.87 o 
   7   1   8       33.89        3.70     26.60 o 
  -5   2   8      382.48      377.10     67.01 o 
  -4   2   8       15.21       14.53     21.50 o 
  -3   2   8        1.38       -8.60      8.80 o 
  -2   2   8       38.37       32.57     10.47 o 
  -1   2   8     1928.95     1942.00     57.74 o 
   0   2   8      720.39      679.59     21.61 o 
   1   2   8       50.92       45.08      6.59 o 
   2   2   8     1090.50     1099.98     35.68 o 
   3   2   8       43.33       49.65      5.25 o 
   4   2   8       19.76       15.28      4.30 o 
   5   2   8      249.14      248.08     27.67 o 
   6   2   8      103.38       56.13     36.47 o 
   7   2   8       54.34       23.13     49.88 o 
  -5   3   8        9.44       -7.62     18.73 o 
  -4   3   8      217.08      256.01     28.84 o 
  -3   3   8      256.27      252.31     19.29 o 
  -2   3   8       51.64       52.96     10.79 o 
  -1   3   8      143.68      148.01     11.90 o 
   0   3   8     1425.55     1411.09     39.85 o 
   1   3   8     2148.06     2150.28     64.42 o 
   2   3   8       50.63       44.05      8.18 o 
   3   3   8      500.56      487.99     18.34 o 
   4   3   8        0.28       -0.07      4.24 o 
   5   3   8       47.34       48.63     10.12 o 
   6   3   8       84.58       34.63     60.22 o 
   7   3   8      262.76      313.77     92.01 o 
  -5   4   8       53.62       50.58     20.69 o 
  -4   4   8      492.64      467.02     57.37 o 
  -3   4   8       16.50        8.12     11.31 o 
  -2   4   8      379.30      367.81     25.43 o 
  -1   4   8      620.96      619.27     22.27 o 
   0   4   8       35.51       43.83      8.64 o 
   1   4   8      239.59      231.38     19.47 o 
   2   4   8     1432.05     1364.52     53.43 o 
   3   4   8       15.71       11.41     10.69 o 
   4   4   8      778.86      754.28     27.32 o 
   5   4   8      106.20       99.61     15.06 o 
   6   4   8      236.07      251.74     81.93 o 
   7   4   8       67.22       84.26     76.76 o 
  -5   5   8       18.29       40.02     22.15 o 
  -4   5   8       92.70       75.36     21.12 o 
  -3   5   8      258.45      258.08     30.69 o 
  -2   5   8      108.13      123.04     19.49 o 
  -1   5   8      122.19      143.49     19.93 o 
   0   5   8        4.01       -1.80      7.90 o 
   1   5   8      147.22      169.22     15.98 o 
   2   5   8      149.59      147.88     41.29 o 
   3   5   8     1691.24     1709.11     72.79 o 
   4   5   8      128.32      129.70      9.06 o 
   5   5   8       45.55       65.86     23.56 o 
   6   5   8        8.94       21.97     66.68 o 
   7   5   8       54.20      110.36     84.26 o 
  -4   6   8        3.85       28.98     20.68 o 
  -3   6   8       67.92       52.67     15.04 o 
  -2   6   8      226.35      306.74     55.33 o 
  -1   6   8      420.98      425.99     22.11 o 
   0   6   8       57.06       64.17     13.73 o 
   1   6   8      298.57      294.87     24.24 o 
   2   6   8     1976.86     1880.13    284.05 o 
   3   6   8        6.13        8.88     16.12 o 
   4   6   8      536.43      618.48     50.17 o 
   5   6   8      196.59      194.62     52.70 o 
   6   6   8       44.19       59.80     28.12 o 
  -4   7   8        6.22        3.45     21.37 o 
  -3   7   8       70.44       69.48     21.36 o 
  -2   7   8      107.06       94.82     26.87 o 
  -1   7   8      653.00      717.73    118.91 o 
   0   7   8        3.24        3.89     10.66 o 
   1   7   8        4.94       16.98     10.22 o 
   2   7   8      286.42       57.12    103.13 o 
   3   7   8      377.89      155.85    102.35 o 
   4   7   8       98.29       82.33     30.63 o 
   5   7   8      230.70      259.42     23.65 o 
   6   7   8      174.76      210.43     52.46 o 
  -4   8   8       17.10       29.98     28.09 o 
  -3   8   8        1.61        7.89     42.78 o 
  -2   8   8      187.61      186.23     99.51 o 
  -1   8   8       76.75       49.22     46.14 o 
   0   8   8      394.81      493.14    108.07 o 
   1   8   8       45.27       56.07     15.64 o 
   2   8   8       64.17       26.59     11.30 o 
   3   8   8       18.76      -89.17     86.33 o 
   4   8   8      342.74      387.95    115.01 o 
   5   8   8       97.02      100.09     17.45 o 
   6   8   8        5.94       -5.33     23.65 o 
  -3   9   8        6.84       -2.27     37.81 o 
  -2   9   8       23.63      -23.20     33.62 o 
  -1   9   8       40.33       21.00     34.10 o 
   0   9   8       37.77       46.17     30.86 o 
   1   9   8      420.91      515.78    161.28 o 
   2   9   8      169.36        6.72    102.09 o 
   3   9   8        1.89      -47.82     91.24 o 
   4   9   8      117.27       73.14     98.47 o 
   5   9   8      158.91      185.32     96.92 o 
  -2  10   8       46.96        9.76     41.41 o 
  -1  10   8       19.70      -20.32     39.29 o 
   0  10   8      237.84      286.86     61.65 o 
   1  10   8      129.46      223.57    125.61 o 
   2  10   8       25.97      -38.77    110.62 o 
   3  10   8      116.44       25.07    105.19 o 
   4  10   8        8.18      -64.62     97.96 o 
  -1  11   8        9.64      -55.74     37.16 o 
   0  11   8       18.26       50.14    123.54 o 
   1  11   8       72.63       57.12    120.70 o 
   2  11   8      125.64      165.67    130.78 o 
   3  11   8       83.01       44.46    118.63 o 
  -2  -9   9       58.87       86.65     74.70 o 
  -1  -9   9       31.29       69.48     43.94 o 
   0  -9   9        3.29       20.85     33.64 o 
   1  -9   9        7.76       62.26     38.07 o 
   2  -9   9        1.12       50.13     37.59 o 
  -3  -8   9        0.91       35.27     35.02 o 
  -2  -8   9      186.50      154.91     40.66 o 
  -1  -8   9        4.95       27.15     35.06 o 
   0  -8   9      379.16      390.60     57.23 o 
   1  -8   9       19.28       60.17     35.83 o 
   2  -8   9       18.56       67.19     33.84 o 
   3  -8   9       45.31       43.21     35.19 o 
   4  -8   9      151.37       76.64     23.19 o 
  -3  -7   9        4.83       20.15     32.61 o 
  -2  -7   9       19.87       58.08     31.07 o 
  -1  -7   9      484.55      420.59     47.79 o 
   0  -7   9       21.17       34.78     16.93 o 
   1  -7   9      193.19      204.84     41.63 o 
   2  -7   9       41.83       69.14     22.75 o 
   3  -7   9        1.33        4.03     15.35 o 
   4  -7   9        0.25      -18.53     17.70 o 
  -4  -6   9      376.27      353.30     96.07 o 
  -3  -6   9        0.52       43.59     45.04 o 
  -2  -6   9       13.56       -8.10     27.60 o 
  -1  -6   9      114.10      128.82     30.70 o 
   0  -6   9      483.67      464.44     36.80 o 
   1  -6   9      199.51      202.85     21.17 o 
   2  -6   9       49.55       71.32     17.05 o 
   3  -6   9       29.35       49.23     16.82 o 
   4  -6   9       23.11       28.60     17.86 o 
   5  -6   9       40.40       51.42     20.03 o 
  -4  -5   9       13.61       65.41     36.61 o 
  -3  -5   9      196.89      158.52     37.47 o 
  -2  -5   9       31.33       29.29     15.01 o 
  -1  -5   9        3.57      -17.63     11.75 o 
   0  -5   9        5.07      -15.79     12.87 o 
   1  -5   9      167.03      171.29     19.87 o 
   2  -5   9      426.84      469.83     37.89 o 
   3  -5   9      221.82      173.61     20.15 o 
   4  -5   9      226.33      283.04     30.18 o 
   5  -5   9       40.61       31.38     38.90 o 
  -5  -4   9        1.61       -1.44     25.27 o 
  -4  -4   9      263.22      227.66     32.10 o 
  -3  -4   9       90.03      101.86     35.22 o 
  -2  -4   9      473.65      513.29     34.25 o 
  -1  -4   9        1.38       -1.61     11.42 o 
   0  -4   9       20.00       12.56     14.67 o 
   1  -4   9       31.61       26.78      8.00 o 
   2  -4   9      763.33      762.14     33.31 o 
   3  -4   9       88.39      109.98     15.56 o 
   4  -4   9       28.36       17.44     15.25 o 
   5  -4   9      144.34      132.40     22.42 o 
   6  -4   9        8.20      -13.82     27.27 o 
  -5  -3   9       18.07       -4.83     21.87 o 
  -4  -3   9        8.64       17.46     20.87 o 
  -3  -3   9      181.69      172.97     26.20 o 
  -2  -3   9      345.54      361.75     27.24 o 
  -1  -3   9      140.47      149.39     25.63 o 
   0  -3   9      741.73      832.75     32.49 o 
   1  -3   9      456.94      455.04     20.38 o 
   2  -3   9        8.51       10.90      7.03 o 
   3  -3   9      339.70      326.59     29.08 o 
   4  -3   9      826.94      906.77     49.37 o 
   5  -3   9        6.84       -4.09     13.44 o 
   6  -3   9       50.68       47.31     19.09 o 
  -5  -2   9      114.83       89.73     26.48 o 
  -4  -2   9      186.80      181.14     34.73 o 
  -3  -2   9       51.66       39.33     11.89 o 
  -2  -2   9      389.41      368.37     24.50 o 
  -1  -2   9      977.46      952.97     41.12 o 
   0  -2   9      107.23      122.48     11.01 o 
   1  -2   9      715.75      695.13     44.06 o 
   2  -2   9      130.06      125.98     11.82 o 
   3  -2   9       56.47       56.87      9.33 o 
   4  -2   9      289.95      292.21     28.00 o 
   5  -2   9      166.38      216.62     32.18 o 
   6  -2   9       35.71       48.91     54.02 o 
  -5  -1   9       10.32       -6.80     20.72 o 
  -4  -1   9       79.55       73.42     22.62 o 
  -3  -1   9        0.59        2.70     10.27 o 
  -2  -1   9      598.21      590.51     32.00 o 
  -1  -1   9      172.21      215.42     13.69 o 
   0  -1   9      931.93      943.08     32.60 o 
   1  -1   9       98.18      107.79      9.30 o 
   2  -1   9      184.80      203.71     20.06 o 
   3  -1   9       90.27       91.15      8.73 o 
   4  -1   9      108.95      122.99     15.73 o 
   5  -1   9      145.60      125.72     20.03 o 
   6  -1   9      279.85      310.02     44.84 o 
   7  -1   9       79.84       48.63     18.51 o 
  -5   0   9      116.94      104.76     26.72 o 
  -4   0   9       22.99      -27.73     23.12 o 
  -3   0   9        3.18       35.57     11.64 o 
  -2   0   9        5.09       -0.40      8.32 o 
  -1   0   9      495.77      491.21     18.94 o 
   0   0   9      152.20      184.84     13.58 o 
   1   0   9     2346.05     2327.15     67.88 o 
   2   0   9       24.54       23.38     10.79 o 
   3   0   9      497.33      550.00     24.56 o 
   4   0   9        8.44       -0.41      6.04 o 
   5   0   9      760.55      736.56     54.02 o 
   6   0   9      154.53      153.43     20.03 o 
   7   0   9       20.54       31.78     15.68 o 
  -5   1   9       93.12       59.26     29.22 o 
  -4   1   9      351.97      329.43     40.39 o 
  -3   1   9        1.88       -8.04      9.05 o 
  -2   1   9        3.93        6.78      9.05 o 
  -1   1   9        7.07        4.43      4.76 o 
   0   1   9      473.93      478.43     13.97 o 
   1   1   9      292.62      302.93     16.23 o 
   2   1   9     1283.54     1212.10     47.58 o 
   3   1   9       55.69       66.16      8.81 o 
   4   1   9        0.44        3.13      6.86 o 
   5   1   9        9.04        0.38      8.51 o 
   6   1   9      129.15      129.23     24.79 o 
   7   1   9       57.27       49.93     16.19 o 
  -5   2   9      115.26      134.15     33.76 o 
  -4   2   9        5.15        5.42     22.26 o 
  -3   2   9      530.11      574.12     36.60 o 
  -2   2   9      249.24      264.25     22.13 o 
  -1   2   9      100.03       99.51      9.46 o 
   0   2   9      429.98      461.48     15.71 o 
   1   2   9      585.28      559.18     25.47 o 
   2   2   9      502.04      424.01     60.60 o 
   3   2   9      551.79      569.94     31.22 o 
   4   2   9      174.41      197.03     11.59 o 
   5   2   9       63.72       52.77     11.30 o 
   6   2   9      267.83      256.25     22.87 o 
   7   2   9      410.69      421.29    100.80 o 
  -5   3   9        5.93        0.11     18.40 o 
  -4   3   9      351.62      406.19     59.06 o 
  -3   3   9       97.24       87.71     18.62 o 
  -2   3   9       65.54       74.62     11.99 o 
  -1   3   9      220.39      218.89     18.62 o 
   0   3   9       60.85       66.86     10.28 o 
   1   3   9       64.97       54.49      7.26 o 
   2   3   9      298.00      292.64     25.05 o 
   3   3   9      306.33      349.73     20.00 o 
   4   3   9      653.69      710.06     38.30 o 
   5   3   9      603.15      594.22     37.62 o 
   6   3   9       57.07       73.78     24.68 o 
   7   3   9        1.49        7.24     73.40 o 
  -5   4   9        3.41        5.73     20.55 o 
  -4   4   9      109.70      111.53     25.48 o 
  -3   4   9     1061.75     1123.16     67.99 o 
  -2   4   9      187.45      189.55     20.74 o 
  -1   4   9       14.85        6.78      7.89 o 
   0   4   9     1777.74     1878.52     74.92 o 
   1   4   9      158.34      116.44     13.79 o 
   2   4   9      163.38      159.36     12.62 o 
   3   4   9      679.00      681.21     44.08 o 
   4   4   9      126.19      134.38     13.93 o 
   5   4   9      155.93      123.99     15.03 o 
   6   4   9       83.82       78.45     24.30 o 
   7   4   9        3.66      -62.03     75.21 o 
  -4   5   9      108.89       75.89     22.50 o 
  -3   5   9      161.38      142.60     18.77 o 
  -2   5   9      194.32      223.25     25.90 o 
  -1   5   9      486.62      548.11     42.94 o 
   0   5   9      283.99      291.23     18.32 o 
   1   5   9      209.17      217.76     26.41 o 
   2   5   9       17.99       16.54     16.19 o 
   3   5   9       53.04       60.88     11.62 o 
   4   5   9      403.76      428.41     20.49 o 
   5   5   9      333.35      409.38     30.44 o 
   6   5   9       58.16       47.80     25.72 o 
  -4   6   9      113.37      121.45     27.09 o 
  -3   6   9       64.18       62.94     20.71 o 
  -2   6   9       28.77       20.78     13.40 o 
  -1   6   9      673.15      766.07     67.92 o 
   0   6   9      269.24      294.02     37.62 o 
   1   6   9       24.83        5.11      9.51 o 
   2   6   9      268.90      142.79     52.34 o 
   3   6   9        6.27       60.02     16.69 o 
   4   6   9      126.85      151.15     18.18 o 
   5   6   9        6.32       -8.75      8.63 o 
   6   6   9      307.57      317.73     63.45 o 
  -4   7   9        0.96       29.38     22.80 o 
  -3   7   9      119.19      163.97     32.03 o 
  -2   7   9       86.54      117.14     38.85 o 
  -1   7   9        2.17        4.33     49.75 o 
   0   7   9       44.68       49.44     14.48 o 
   1   7   9      864.94     1037.90    172.13 o 
   2   7   9      191.79      -48.07    103.13 o 
   3   7   9       76.53       46.52    103.90 o 
   4   7   9        0.00      -21.61     14.41 o 
   5   7   9       94.19      104.83     46.69 o 
   6   7   9       95.15       90.50     72.61 o 
  -3   8   9        2.15       -8.57     36.34 o 
  -2   8   9       69.04       59.20     39.04 o 
  -1   8   9        0.16       34.82     32.21 o 
   0   8   9      212.99      218.64     95.11 o 
   1   8   9       29.75       33.09     64.62 o 
   2   8   9      222.26      311.96    135.95 o 
   3   8   9      132.58      242.69    119.93 o 
   4   8   9       25.72      147.06    106.23 o 
   5   8   9       47.20       41.16     41.61 o 
  -2   9   9        3.08       20.72     35.76 o 
  -1   9   9       51.40       52.44     37.18 o 
   0   9   9        0.26       -6.17     55.96 o 
   1   9   9      255.56      108.04    112.95 o 
   2   9   9       43.45       70.56    117.60 o 
   3   9   9      230.80      318.17    133.11 o 
   4   9   9      105.71       64.10    104.68 o 
   5   9   9        3.55      -21.19     89.94 o 
  -1  10   9       30.51      244.76    128.97 o 
   0  10   9        0.81      -12.41    110.62 o 
   1  10   9        1.51       65.91    122.51 o 
   2  10   9       81.56       84.00    122.51 o 
   3  10   9       82.83       84.78    114.50 o 
   4  10   9       22.67     -103.13    101.06 o 
   0  11   9       19.76      -54.28    108.55 o 
   1  11   9        0.10       29.46    124.58 o 
   2  11   9       12.81     -163.86    113.46 o 
   0  -9  10      227.69      231.54     71.08 o 
   1  -9  10       98.21      114.58     48.46 o 
  -2  -8  10       54.14       47.62     34.27 o 
  -1  -8  10      120.19      149.35     44.38 o 
   0  -8  10       28.63       38.61     60.48 o 
   1  -8  10      117.62      129.02     49.62 o 
   2  -8  10      103.17      102.39     40.64 o 
   3  -8  10       11.60        9.82     42.13 o 
  -3  -7  10      105.07       93.74     66.06 o 
  -2  -7  10       17.06       39.67     32.53 o 
  -1  -7  10        1.35       -6.94     31.65 o 
   0  -7  10       41.24      217.37     89.43 o 
   1  -7  10       92.58       36.56     64.23 o 
   2  -7  10        6.21       19.96     31.92 o 
   3  -7  10      295.49      288.14     31.71 o 
   4  -7  10        0.51       34.81     19.19 o 
  -3  -6  10      133.65      132.20     39.08 o 
  -2  -6  10      120.66      132.45     35.88 o 
  -1  -6  10       51.73       74.62     18.59 o 
   0  -6  10      162.81      157.49     23.42 o 
   1  -6  10       21.14       -6.62     28.12 o 
   2  -6  10      276.19      229.27     27.69 o 
   3  -6  10       17.18       -4.30     34.89 o 
   4  -6  10      250.74      252.03     30.68 o 
   5  -6  10        2.82       21.87     19.80 o 
  -4  -5  10       24.08       17.69     38.28 o 
  -3  -5  10      205.77      266.14     42.81 o 
  -2  -5  10        8.30      -46.75     31.17 o 
  -1  -5  10      719.98      678.43     53.05 o 
   0  -5  10       10.15       21.82     14.91 o 
   1  -5  10       35.96       48.97     18.91 o 
   2  -5  10       89.07       62.64     12.32 o 
   3  -5  10      223.43      223.76     25.98 o 
   4  -5  10       16.58        4.41     15.72 o 
   5  -5  10       96.13      127.45     24.13 o 
  -4  -4  10       18.60        6.31     24.25 o 
  -3  -4  10        3.97        2.30     30.85 o 
  -2  -4  10      505.57      547.57     69.17 o 
  -1  -4  10      298.62      312.04     32.27 o 
   0  -4  10      328.24      317.29     25.82 o 
   1  -4  10        6.94       10.55     21.60 o 
   2  -4  10       29.03       28.59      9.35 o 
   3  -4  10       43.66       28.86     14.58 o 
   4  -4  10      488.73      443.78     46.01 o 
   5  -4  10       26.46       41.38     17.41 o 
   6  -4  10        4.23       16.68     18.16 o 
  -4  -3  10       25.32       -1.59     22.65 o 
  -3  -3  10       80.22       51.39     22.76 o 
  -2  -3  10       19.47       16.24     13.59 o 
  -1  -3  10      742.10      698.62     47.53 o 
   0  -3  10       50.48       49.95     20.97 o 
   1  -3  10       54.31       92.42      9.94 o 
   2  -3  10      353.46      407.28     29.90 o 
   3  -3  10       27.79       30.55      9.61 o 
   4  -3  10        7.87       12.25     19.51 o 
   5  -3  10       73.51       83.59     33.60 o 
   6  -3  10      195.76      149.98     24.33 o 
  -5  -2  10        9.64      -11.69     24.79 o 
  -4  -2  10      359.73      304.05     42.94 o 
  -3  -2  10        4.88      -10.57     18.52 o 
  -2  -2  10      193.74      169.78     17.74 o 
  -1  -2  10      172.79      180.99     19.88 o 
   0  -2  10     2110.35     2047.10     70.51 o 
   1  -2  10      338.90      290.00     18.36 o 
   2  -2  10       22.64       22.02      6.74 o 
   3  -2  10       44.73       73.49     15.56 o 
   4  -2  10        8.82       21.48     11.92 o 
   5  -2  10      142.96      146.65     21.28 o 
   6  -2  10       53.34       68.20     18.40 o 
  -5  -1  10       39.05        6.46     23.78 o 
  -4  -1  10       23.30       27.21     21.80 o 
  -3  -1  10      136.76      157.88     25.17 o 
  -2  -1  10        8.15        9.88     15.90 o 
  -1  -1  10      104.88      103.47     16.71 o 
   0  -1  10       33.90       32.45      9.94 o 
   1  -1  10      277.54      282.25     23.08 o 
   2  -1  10      980.83      981.62     57.20 o 
   3  -1  10      163.56      162.65     15.70 o 
   4  -1  10      253.85      219.48     16.75 o 
   5  -1  10       39.34       29.59     13.26 o 
   6  -1  10      150.71      195.25     47.43 o 
  -5   0  10       39.65        2.60     27.45 o 
  -4   0  10      285.31      328.95     35.05 o 
  -3   0  10      127.14      133.13     16.73 o 
  -2   0  10       76.71       98.88     14.61 o 
  -1   0  10      275.88      289.77     16.88 o 
   0   0  10      426.81      480.58     36.04 o 
   1   0  10      293.78      291.64     23.17 o 
   2   0  10      298.10      280.77     26.11 o 
   3   0  10      719.22      779.24     39.28 o 
   4   0  10      158.20      175.84     14.36 o 
   5   0  10      434.71      457.14     36.76 o 
   6   0  10       61.52       49.85     28.99 o 
  -5   1  10       36.87       16.09     25.27 o 
  -4   1  10        2.06      -21.51     21.88 o 
  -3   1  10      166.77      178.84     23.32 o 
  -2   1  10      475.16      447.87     34.40 o 
  -1   1  10        3.79        9.46      5.16 o 
   0   1  10      554.79      548.57     22.28 o 
   1   1  10      174.07      165.42     13.56 o 
   2   1  10      381.92      379.98     31.25 o 
   3   1  10       76.00       78.04      7.93 o 
   4   1  10      857.71      884.41     41.38 o 
   5   1  10       50.68       41.04     13.08 o 
   6   1  10       72.19       68.89     22.51 o 
  -5   2  10       51.80       43.96     45.26 o 
  -4   2  10       77.42       63.14     28.36 o 
  -3   2  10      153.94      169.69     20.79 o 
  -2   2  10      425.84      466.73     30.39 o 
  -1   2  10      330.97      334.10     34.95 o 
   0   2  10      282.02      261.89     12.63 o 
   1   2  10      374.84      380.85     39.28 o 
   2   2  10       63.47       64.20     10.89 o 
   3   2  10      933.28      947.44     48.46 o 
   4   2  10       15.01       22.00     11.42 o 
   5   2  10      386.21      392.97     29.42 o 
   6   2  10      182.30      201.31     20.76 o 
  -4   3  10        8.71       24.97     19.40 o 
  -3   3  10       30.32       38.75     17.21 o 
  -2   3  10       15.92       19.61     11.09 o 
  -1   3  10      264.02      260.29     20.15 o 
   0   3  10      923.00      921.54     63.19 o 
   1   3  10      207.36      203.17     20.44 o 
   2   3  10       15.19       25.52     10.09 o 
   3   3  10        5.70        6.03      5.02 o 
   4   3  10      872.63      907.59     61.92 o 
   5   3  10      113.08      102.48     38.51 o 
   6   3  10       59.07       42.44     12.40 o 
  -4   4  10       49.65       47.04     22.09 o 
  -3   4  10      134.69      105.44     33.20 o 
  -2   4  10       44.62       19.42     12.30 o 
  -1   4  10      324.00      363.17     26.88 o 
   0   4  10      260.71      248.44     42.42 o 
   1   4  10      255.40      268.23     19.39 o 
   2   4  10      210.91      217.00     12.57 o 
   3   4  10       59.90       49.26     14.23 o 
   4   4  10       58.62       26.79     10.27 o 
   5   4  10      238.23      247.36     23.53 o 
   6   4  10      142.49      168.42     19.50 o 
  -4   5  10      266.81      285.31     42.01 o 
  -3   5  10        3.64      -14.84     17.54 o 
  -2   5  10        1.42        3.08     13.70 o 
  -1   5  10       80.17       52.70     15.54 o 
   0   5  10      470.92      496.44     60.87 o 
   1   5  10       49.96       56.46     17.21 o 
   2   5  10      161.48      193.34     50.59 o 
   3   5  10      413.13      396.81     39.36 o 
   4   5  10       40.73       56.88     37.17 o 
   5   5  10        1.08      -14.54      9.69 o 
   6   5  10       74.43       69.02     58.02 o 
  -4   6  10       27.42      -26.75     29.84 o 
  -3   6  10        4.28       11.68     19.68 o 
  -2   6  10      107.98      101.90     33.26 o 
  -1   6  10       16.30      -13.97     40.19 o 
   0   6  10       36.81       20.17     12.77 o 
   1   6  10      963.46      970.43    270.35 o 
   2   6  10       21.05       38.56     11.78 o 
   3   6  10      239.50      187.34     47.10 o 
   4   6  10      392.07      351.65     30.77 o 
   5   6  10      135.31      114.63     16.52 o 
   6   6  10        1.03        1.65     13.18 o 
  -3   7  10       50.73      101.03     42.92 o 
  -2   7  10       11.50        2.07     32.11 o 
  -1   7  10       65.97      102.09     94.08 o 
   0   7  10        5.99       19.86     22.62 o 
   1   7  10       21.87      146.03    112.43 o 
   2   7  10      717.68      552.33    155.85 o 
   3   7  10       95.07       32.05    107.78 o 
   4   7  10       24.89       21.43     35.39 o 
   5   7  10      320.63      322.48     29.88 o 
  -3   8  10      169.36      149.94     51.40 o 
  -2   8  10      175.79      204.15     51.82 o 
  -1   8  10        3.57      -91.50     86.84 o 
   0   8  10      203.80      229.89     28.62 o 
   1   8  10       35.92      137.24    123.54 o 
   2   8  10      253.61      116.05    129.75 o 
   3   8  10        2.61       55.31    115.01 o 
   4   8  10      292.29      297.49    123.29 o 
   5   8  10        6.63       14.78     34.89 o 
  -2   9  10        3.93       67.46    111.65 o 
  -1   9  10      269.61      207.54    120.70 o 
   0   9  10       11.90      147.32    123.03 o 
   1   9  10      114.83       91.75    124.32 o 
   2   9  10        9.14      -25.59    119.93 o 
   3   9  10       75.93       89.43    125.61 o 
   4   9  10       81.20      -91.24    108.04 o 
  -1  10  10       49.81      -62.03    108.04 o 
   0  10  10       74.65      153.78    132.59 o 
   1  10  10        0.92     -150.42    111.14 o 
   2  10  10       33.45      -34.89    127.42 o 
   3  10  10        0.05      -37.22    124.32 o 
  -1  -8  11      104.46       99.61     52.34 o 
   0  -8  11       43.04       41.55     39.32 o 
   1  -8  11        6.54       43.64     56.86 o 
   2  -8  11        1.74        8.53     42.39 o 
  -2  -7  11      135.41      140.34     41.27 o 
  -1  -7  11       23.52       -9.66     35.61 o 
   0  -7  11      104.81      120.88     41.16 o 
   1  -7  11       37.55       85.18    104.16 o 
   2  -7  11        6.57      -24.55     39.03 o 
   3  -7  11       28.84      -29.72     37.22 o 
  -3  -6  11       16.66       27.26     37.00 o 
  -2  -6  11       19.43       13.92     31.82 o 
  -1  -6  11      321.92      337.96     76.12 o 
   0  -6  11      161.08      164.42     44.08 o 
   1  -6  11        2.70       47.01     65.78 o 
   2  -6  11        4.03       10.34     36.96 o 
   3  -6  11      117.31      134.68     22.30 o 
   4  -6  11        1.33       25.75     19.04 o 
  -3  -5  11       10.21       49.06     36.28 o 
  -2  -5  11       71.02       62.34     54.90 o 
  -1  -5  11       37.82       34.23     20.70 o 
   0  -5  11       63.71       98.89     55.31 o 
   1  -5  11      436.26      360.04     65.65 o 
   2  -5  11       16.54       12.34     10.70 o 
   3  -5  11      145.35      120.24     22.23 o 
   4  -5  11       51.71       28.59     17.77 o 
   5  -5  11      160.06      199.53     64.87 o 
  -4  -4  11       73.54      112.26     42.24 o 
  -3  -4  11        2.97      -23.33     32.24 o 
  -2  -4  11        0.11       39.97     31.52 o 
  -1  -4  11       84.20      123.68     20.65 o 
   0  -4  11      251.62      246.11     32.02 o 
   1  -4  11       27.26       38.91     14.70 o 
   2  -4  11      263.62      314.77     22.71 o 
   3  -4  11        5.85      -12.43     12.53 o 
   4  -4  11        2.33       13.53     15.58 o 
   5  -4  11       20.01        4.61     31.02 o 
  -4  -3  11        4.77      -30.08     26.71 o 
  -3  -3  11      158.39      228.70     32.96 o 
  -2  -3  11       70.57       46.97     31.33 o 
  -1  -3  11       20.76        0.81     13.35 o 
   0  -3  11        5.65        7.72     13.88 o 
   1  -3  11      369.27      387.07     32.68 o 
   2  -3  11       95.29       90.16     12.31 o 
   3  -3  11      426.55      458.67     28.61 o 
   4  -3  11        7.04       24.81     29.21 o 
   5  -3  11        1.80       14.43     33.34 o 
  -4  -2  11      159.29      181.79     31.56 o 
  -3  -2  11       99.66      115.63     29.78 o 
  -2  -2  11       89.90       88.13     15.96 o 
  -1  -2  11       28.55       32.93     18.62 o 
   0  -2  11      107.42      113.84     12.83 o 
   1  -2  11       72.00       81.06     11.01 o 
   2  -2  11      666.13      652.17     45.73 o 
   3  -2  11        3.38        6.02      7.98 o 
   4  -2  11      368.97      336.73     55.96 o 
   5  -2  11       30.01       46.40     45.75 o 
   6  -2  11        1.90        5.30     14.83 o 
  -4  -1  11       28.47       12.89     24.39 o 
  -3  -1  11      187.86      178.45     28.59 o 
  -2  -1  11       49.79       41.46     14.08 o 
  -1  -1  11      349.21      398.62     27.83 o 
   0  -1  11       21.78       17.92     13.48 o 
   1  -1  11       55.25       60.41      9.84 o 
   2  -1  11       39.61       28.48      8.56 o 
   3  -1  11      659.21      675.67     36.25 o 
   4  -1  11       25.22       31.48     24.42 o 
   5  -1  11       38.58       35.14     14.52 o 
   6  -1  11       46.29      113.38     25.07 o 
  -4   0  11       50.88       26.82     24.43 o 
  -3   0  11       60.56       49.12     21.61 o 
  -2   0  11      676.20      709.58     48.65 o 
  -1   0  11      251.29      285.28     21.62 o 
   0   0  11       82.12      132.47     11.40 o 
   1   0  11        1.21        5.29     16.57 o 
   2   0  11        0.29       -5.22      6.38 o 
   3   0  11        2.98       -0.90      8.56 o 
   4   0  11     1001.26      984.47     65.01 o 
   5   0  11        3.69        7.27     29.21 o 
   6   0  11       74.02       68.31     18.99 o 
  -4   1  11       10.21      -25.26     29.02 o 
  -3   1  11      283.32      253.71     30.64 o 
  -2   1  11       18.75        3.87     11.26 o 
  -1   1  11       75.99       82.53     14.06 o 
   0   1  11      304.06      307.36     15.39 o 
   1   1  11       42.02       33.97      8.99 o 
   2   1  11      188.49      212.13     14.95 o 
   3   1  11       55.42       42.98      8.41 o 
   4   1  11        1.98       -9.58     14.74 o 
   5   1  11      386.34      348.57     28.79 o 
   6   1  11      270.36      301.85     37.46 o 
  -4   2  11       57.65       55.70     21.68 o 
  -3   2  11       97.70       49.15     18.81 o 
  -2   2  11       96.70       77.70     15.44 o 
  -1   2  11      122.31      113.14     18.22 o 
   0   2  11       42.68       50.46     13.49 o 
   1   2  11     2036.12     1923.75     89.74 o 
   2   2  11       80.55       73.20      9.40 o 
   3   2  11      167.56      174.78     22.50 o 
   4   2  11      184.47      163.82     18.83 o 
   5   2  11       97.11      110.22     25.80 o 
   6   2  11       14.84       14.26     13.34 o 
  -4   3  11       33.01        7.70     27.49 o 
  -3   3  11        1.17       11.99     16.74 o 
  -2   3  11      133.22      144.20     28.56 o 
  -1   3  11       40.10       40.85     24.14 o 
   0   3  11      296.70      314.46     45.44 o 
   1   3  11       69.91       68.13      8.65 o 
   2   3  11      414.21      449.73     25.61 o 
   3   3  11       52.05       57.40     14.94 o 
   4   3  11      117.42      133.18     22.87 o 
   5   3  11       16.90       28.25     44.46 o 
   6   3  11       95.93      104.66     17.25 o 
  -4   4  11      136.49       96.61     36.84 o 
  -3   4  11      190.11      233.57     28.77 o 
  -2   4  11       15.18       12.44     12.65 o 
  -1   4  11      131.85      132.83     44.10 o 
   0   4  11      581.23      580.61    140.69 o 
   1   4  11       48.41       55.72     13.84 o 
   2   4  11      173.42      141.80     15.99 o 
   3   4  11      110.77      140.57     13.31 o 
   4   4  11      115.10      116.60     16.49 o 
   5   4  11        4.23        6.71     11.16 o 
   6   4  11        4.70       10.87     12.21 o 
  -3   5  11        6.28       28.14     24.06 o 
  -2   5  11      231.35      215.36     42.53 o 
  -1   5  11       20.81       31.18     38.95 o 
   0   5  11      231.25      272.54     79.09 o 
   1   5  11        1.33        7.20     10.30 o 
   2   5  11      312.49      357.36     21.81 o 
   3   5  11      486.82      487.65     75.56 o 
   4   5  11      141.29      158.54     22.08 o 
   5   5  11       54.43       93.58     38.38 o 
   6   5  11        0.17      -15.01     11.48 o 
  -3   6  11      272.15      325.51     81.05 o 
  -2   6  11        3.84       -7.75     77.02 o 
  -1   6  11      368.28      199.79     95.89 o 
   0   6  11        0.68        9.61     19.77 o 
   1   6  11        8.62        6.17     19.26 o 
   2   6  11       13.64      -27.73     45.61 o 
   3   6  11      229.35      212.72     25.04 o 
   4   6  11        3.95       -4.92     12.79 o 
   5   6  11      225.78      197.01     34.50 o 
  -3   7  11       12.79       -0.32     34.97 o 
  -2   7  11      211.99      -12.66     80.64 o 
  -1   7  11        7.22       30.76     90.20 o 
   0   7  11      378.74      466.99    125.87 o 
   1   7  11        4.85       -8.87     38.12 o 
   2   7  11        1.68       11.63    116.82 o 
   3   7  11        1.75       47.56    117.60 o 
   4   7  11      289.26      272.84     50.60 o 
   5   7  11       88.95       61.72     38.51 o 
  -2   8  11        8.49       51.95     93.30 o 
  -1   8  11      165.09       47.04    100.54 o 
   0   8  11       22.65       58.67    110.88 o 
   1   8  11        2.76       36.44    117.08 o 
   2   8  11      287.86      185.32    135.69 o 
   3   8  11       65.31       -8.01    127.42 o 
   4   8  11        0.91       16.02    106.74 o 
  -1   9  11        0.83       64.10    115.01 o 
   0   9  11      110.31      125.87    126.39 o 
   1   9  11      101.34       78.31    124.06 o 
   2   9  11        2.92       71.85    133.88 o 
   3   9  11      134.44      180.92    146.03 o 
   4   9  11       14.61      -25.59    120.96 o 
   1  10  11       59.46      220.21    145.00 o 
   2  10  11       81.16      239.08    150.42 o 
  -1  -7  12        6.87       21.45     64.10 o 
   0  -7  12      399.28      376.59     91.75 o 
   1  -7  12        3.51       63.58     43.68 o 
   2  -7  12       98.31       76.76     49.88 o 
  -2  -6  12       25.06       10.88     37.32 o 
  -1  -6  12      182.59      168.16     47.36 o 
   0  -6  12        7.79       20.68     39.29 o 
   1  -6  12      322.99      207.03     56.34 o 
   2  -6  12        7.33      -33.86     35.41 o 
   3  -6  12       92.23       75.47     43.42 o 
  -2  -5  12        2.23        6.56     33.67 o 
  -1  -5  12       91.36      151.76     45.85 o 
   0  -5  12      273.68      207.29     54.79 o 
   1  -5  12        3.04      -43.16     33.60 o 
   2  -5  12      100.02       86.84     45.49 o 
   3  -5  12      118.96       99.49     29.21 o 
   4  -5  12        0.43      -22.88     21.97 o 
  -3  -4  12      313.79      307.99     93.12 o 
  -2  -4  12       22.88       40.84     34.90 o 
  -1  -4  12       10.92       16.03     31.71 o 
   0  -4  12      225.31      175.24     49.88 o 
   1  -4  12      199.45      237.78     55.83 o 
   2  -4  12      157.07      154.56     17.97 o 
   3  -4  12       35.99       48.29     28.17 o 
   4  -4  12      110.59      129.15     26.49 o 
   5  -4  12        3.25       -8.00     16.69 o 
  -3  -3  12       13.57       10.00     35.68 o 
  -2  -3  12      121.03      173.62     38.26 o 
  -1  -3  12       60.01       80.77     19.41 o 
   0  -3  12        6.66       15.55     32.16 o 
   1  -3  12      135.92      158.36     24.55 o 
   2  -3  12       48.94       29.60     15.26 o 
   3  -3  12      159.44      167.75     22.03 o 
   4  -3  12       60.29       56.58     17.64 o 
   5  -3  12      156.23      164.58     24.68 o 
  -3  -2  12      109.83       90.40     29.99 o 
  -2  -2  12        3.43      -10.36     30.08 o 
  -1  -2  12      688.46      631.74     57.11 o 
   0  -2  12       82.69       72.40     34.27 o 
   1  -2  12       11.50       25.55      9.65 o 
   2  -2  12        0.07       -8.46      7.87 o 
   3  -2  12       84.98       95.49     34.63 o 
   4  -2  12      163.17      152.02     21.88 o 
   5  -2  12        6.93       22.53     15.68 o 
  -4  -1  12        8.52        7.63     25.98 o 
  -3  -1  12       36.46       -3.62     22.93 o 
  -2  -1  12      124.43       95.85     25.41 o 
  -1  -1  12      108.85      133.31     22.46 o 
   0  -1  12        7.65      -42.24     28.16 o 
   1  -1  12      493.92      500.93     67.71 o 
   2  -1  12        7.06       12.81     21.42 o 
   3  -1  12        0.38       -4.69     11.39 o 
   4  -1  12        1.92       -6.24     11.90 o 
   5  -1  12      323.91      267.51     29.02 o 
  -4   0  12      140.21       73.70     29.10 o 
  -3   0  12       66.01       47.49     24.81 o 
  -2   0  12        5.08       12.46     13.80 o 
  -1   0  12       95.18      138.12     25.00 o 
   0   0  12      880.94      689.73    185.45 o 
   1   0  12      269.30      303.44     36.00 o 
   2   0  12      755.68      747.99     47.21 o 
   3   0  12        2.71       10.11     25.59 o 
   4   0  12        5.17        3.01     35.02 o 
   5   0  12       39.98       37.57     14.82 o 
   6   0  12       61.30       44.49     31.08 o 
  -4   1  12        9.51      -10.56     24.56 o 
  -3   1  12      109.99      129.62     27.87 o 
  -2   1  12        0.14        3.42     14.17 o 
  -1   1  12       60.93       55.71     33.20 o 
   0   1  12        3.60       -5.04     18.79 o 
   1   1  12     1048.91     1142.94     57.14 o 
   2   1  12      161.02      168.29     23.98 o 
   3   1  12       74.15       94.62     32.84 o 
   4   1  12       68.17       49.07     14.55 o 
   5   1  12      109.62       98.84     16.39 o 
   6   1  12       20.08       11.35     14.47 o 
  -4   2  12      215.33      242.81     35.50 o 
  -3   2  12       16.07       32.55     17.49 o 
  -2   2  12      107.89      107.39     16.76 o 
  -1   2  12        3.44       18.70     16.66 o 
   0   2  12       53.04       57.90     13.09 o 
   1   2  12       75.24       76.45     15.75 o 
   2   2  12      242.14      279.18     38.43 o 
   3   2  12       50.23       46.62     13.05 o 
   4   2  12        3.57       -3.08     11.49 o 
   5   2  12      618.95      622.18    121.48 o 
   6   2  12      110.84      150.75     60.48 o 
  -3   3  12      197.95      171.00     32.23 o 
  -2   3  12       27.49       22.60     18.47 o 
  -1   3  12      100.20       58.36     43.31 o 
   0   3  12        0.18       19.19     15.33 o 
   1   3  12       46.33       55.69     13.54 o 
   2   3  12        2.66       15.88     15.47 o 
   3   3  12      296.37      315.01     38.00 o 
   4   3  12      480.71      552.84     43.07 o 
   5   3  12       18.02       17.37     16.54 o 
   6   3  12       50.83       47.93     29.59 o 
  -3   4  12        2.64      -12.23     20.14 o 
  -2   4  12      120.81      144.20     27.26 o 
  -1   4  12        4.56       35.34     55.44 o 
   0   4  12      123.36      131.33     24.79 o 
   1   4  12      153.91      146.54     14.45 o 
   2   4  12      155.14      166.75     20.57 o 
   3   4  12       64.37       40.09     14.92 o 
   4   4  12       89.21      112.50     18.72 o 
   5   4  12      284.95      301.57     30.50 o 
  -3   5  12       38.05       20.88     50.47 o 
  -2   5  12       24.88       91.28     48.90 o 
  -1   5  12      183.34      142.67     92.79 o 
   0   5  12       90.25       79.20     17.99 o 
   1   5  12       19.96       -2.88     24.36 o 
   2   5  12       40.57       75.74    136.98 o 
   3   5  12      148.67      162.74     27.33 o 
   4   5  12       29.77       31.76     15.08 o 
   5   5  12       25.01       24.73     23.26 o 
  -2   6  12      251.00      122.51     92.53 o 
  -1   6  12       60.35      146.55     92.79 o 
   0   6  12        6.87      120.44    105.71 o 
   1   6  12      347.15      383.56    136.47 o 
   2   6  12        0.94        3.91     51.65 o 
   3   6  12       26.66       16.44     16.10 o 
   4   6  12       33.88        5.51     51.74 o 
   5   6  12       99.59       48.81     39.42 o 
  -2   7  12       92.60        7.75     90.46 o 
  -1   7  12        9.54      105.97    100.28 o 
   0   7  12      197.36        1.81    104.68 o 
   1   7  12        1.71       16.80    113.98 o 
   2   7  12      164.62       86.07    127.68 o 
   3   7  12       39.65       33.86    122.51 o 
   4   7  12       10.00      -16.41     14.54 o 
  -1   8  12        2.52       -6.20    109.59 o 
   0   8  12       13.92       -2.33    113.72 o 
   1   8  12      240.79      416.90    158.18 o 
   2   8  12       22.60      119.67    135.95 o 
   3   8  12      254.78       38.25    135.69 o 
   4   8  12       12.13       24.81    124.32 o 
   0   9  12       21.05       16.02    124.06 o 
   1   9  12        7.07      -93.05    126.13 o 
   2   9  12      315.85      -46.78    143.70 o 
   3   9  12       21.27      -33.34    136.21 o 
   0  -6  13       89.14      144.74     54.02 o 
   1  -6  13        4.51        5.94     41.87 o 
   2  -6  13       11.53      -58.15     38.77 o 
  -1  -5  13       28.42       53.76     48.07 o 
   0  -5  13       43.64       69.53     43.42 o 
   1  -5  13        8.35       14.73     40.84 o 
   2  -5  13       19.16       54.54     46.78 o 
   3  -5  13        3.64       41.61     49.88 o 
  -2  -4  13       89.53      110.61     53.92 o 
  -1  -4  13       30.81       53.50     47.82 o 
   0  -4  13       40.16       39.03     41.35 o 
   1  -4  13       10.93       10.60     39.03 o 
   2  -4  13        6.80       35.15     42.65 o 
   3  -4  13      110.91      101.26     20.60 o 
   4  -4  13       29.34       -0.49     16.37 o 
  -2  -3  13       15.69       -1.22     34.24 o 
  -1  -3  13       15.24       42.16     39.00 o 
   0  -3  13      264.07      170.33     53.24 o 
   1  -3  13       68.22      105.45     44.20 o 
   2  -3  13        6.48       10.47     14.85 o 
   3  -3  13       16.27       13.10     14.60 o 
   4  -3  13      186.73      199.62     26.58 o 
  -3  -2  13        2.91       37.18     26.09 o 
  -2  -2  13       13.41       10.17     51.43 o 
  -1  -2  13       78.39       89.75     41.16 o 
   0  -2  13      123.15       87.73     91.88 o 
   1  -2  13       96.79       99.51     44.46 o 
   2  -2  13       13.09       19.59     10.39 o 
   3  -2  13      162.21      144.53     21.18 o 
   4  -2  13       66.99       79.41     19.36 o 
   5  -2  13      118.46      159.32     24.89 o 
  -3  -1  13       33.03       26.74     29.06 o 
  -2  -1  13       26.17       46.96     42.01 o 
  -1  -1  13        2.83       48.59     38.22 o 
   0  -1  13        3.10       -2.21     33.32 o 
   1  -1  13      114.17       99.49     13.53 o 
   2  -1  13      188.64      188.80     17.21 o 
   3  -1  13      157.10      150.07     21.22 o 
   4  -1  13       11.57       -0.90     34.50 o 
   5  -1  13       31.88       18.93     15.19 o 
  -3   0  13      159.94      105.83     39.13 o 
  -2   0  13       93.44      213.79     53.32 o 
  -1   0  13       27.40       46.38     73.66 o 
   0   0  13      160.13      147.06     43.40 o 
   1   0  13      133.20      140.21     13.89 o 
   2   0  13      590.18      610.40     34.53 o 
   3   0  13        2.29       -8.91     26.49 o 
   4   0  13      119.42      143.12     67.72 o 
   5   0  13        0.33        2.05     13.94 o 
  -3   1  13       19.36       56.66     37.33 o 
  -2   1  13       39.49       19.81     23.70 o 
  -1   1  13      217.50      142.96     66.55 o 
   0   1  13       30.78       44.07     39.32 o 
   1   1  13       35.70       36.79     10.16 o 
   2   1  13        4.31        2.83      8.71 o 
   3   1  13      138.28      168.05     20.32 o 
   4   1  13       43.55       38.86     17.89 o 
   5   1  13      171.00      191.50     37.95 o 
  -3   2  13       13.43        1.20     26.84 o 
  -2   2  13      268.95      258.24     62.42 o 
  -1   2  13        1.73       86.14     46.73 o 
   0   2  13      189.77      188.32     49.01 o 
   1   2  13       17.89       32.07     19.36 o 
   2   2  13       32.61       36.44     17.76 o 
   3   2  13      139.67      142.37     47.08 o 
   4   2  13      254.75      270.23     58.93 o 
   5   2  13        9.13      -13.13     15.25 o 
  -3   3  13        0.57      -17.30     51.78 o 
  -2   3  13        8.24       38.65     47.79 o 
  -1   3  13      219.70      172.13     51.77 o 
   0   3  13        1.66       27.01     39.71 o 
   1   3  13      328.98      378.08     32.33 o 
   2   3  13       17.49       17.56     12.95 o 
   3   3  13        2.86       -3.74     13.44 o 
   4   3  13      106.78      119.33     20.12 o 
   5   3  13      138.14      188.26     34.89 o 
  -2   4  13       18.26       25.96     49.43 o 
  -1   4  13       49.63       64.56     46.66 o 
   0   4  13      354.52      322.77     61.77 o 
   1   4  13       11.91        5.51     15.70 o 
   2   4  13        1.19       18.88     36.62 o 
   3   4  13       59.51       64.26     17.39 o 
   4   4  13       61.17       55.33     23.65 o 
   5   4  13        0.91      -10.04     17.06 o 
  -2   5  13        1.19       12.15     86.07 o 
  -1   5  13        6.09       30.76     84.78 o 
   0   5  13        1.82      207.54    107.26 o 
   1   5  13      386.67      201.08    117.60 o 
   2   5  13       68.41       93.06     21.16 o 
   3   5  13       13.99        5.11     16.19 o 
   4   5  13       77.79       57.21     21.84 o 
   5   5  13       73.39       37.09     16.40 o 
  -2   6  13        1.86       18.87     96.92 o 
  -1   6  13       57.62      114.50    105.97 o 
   0   6  13      244.96      240.63    117.60 o 
   1   6  13        6.18       92.01    116.82 o 
   2   6  13       70.65       19.25     59.70 o 
   3   6  13       62.31       49.91     21.26 o 
   4   6  13       28.05       15.37     28.04 o 
  -1   7  13        0.56       95.11    109.07 o 
   0   7  13       32.14       81.16    110.36 o 
   1   7  13       31.51       76.76    130.78 o 
   2   7  13       71.67      124.32    142.41 o 
   3   7  13       90.33      132.33    138.79 o 
   4   7  13       80.99       85.37     53.81 o 
   0   8  13        1.82      114.50    120.96 o 
   1   8  13       71.89      129.75    141.12 o 
   2   8  13      110.48      126.39    150.17 o 
   3   8  13       18.14      209.09    159.73 o 
   1  -5  14        1.17        1.29     42.39 o 
  -1  -4  14        6.72       59.70     49.37 o 
   0  -4  14      127.83       54.54     46.78 o 
   1  -4  14      177.10      137.50     53.76 o 
   2  -4  14        8.20       30.24     44.97 o 
   3  -4  14       28.22       63.06     47.30 o 
  -1  -3  14       57.93       45.23     51.69 o 
   0  -3  14        7.80       81.16     44.97 o 
   1  -3  14       21.34       16.54     39.29 o 
   2  -3  14      211.43      195.65     56.60 o 
   3  -3  14       16.29       14.76     16.99 o 
  -2  -2  14        2.59       66.24     45.00 o 
  -1  -2  14       59.62      190.62     61.51 o 
   0  -2  14        0.03       82.71     50.40 o 
   1  -2  14      148.99      134.66     51.18 o 
   2  -2  14        9.50        5.41     19.77 o 
   3  -2  14      325.88      332.77     32.92 o 
   4  -2  14        2.84        0.21     25.98 o 
  -2  -1  14       80.11       72.25     48.46 o 
  -1  -1  14        7.67       36.78     42.68 o 
   0  -1  14      120.80      150.09     46.57 o 
   1  -1  14       33.08      -20.42     41.87 o 
   2  -1  14      348.07      350.73     33.78 o 
   3  -1  14        1.66       20.90     15.20 o 
   4  -1  14       78.17       92.49     21.97 o 
  -2   0  14       13.49        8.89     47.15 o 
  -1   0  14      400.76      374.80     89.30 o 
   0   0  14      161.84      110.20     45.64 o 
   1   0  14       56.07       90.20     49.37 o 
   2   0  14        1.75        6.91     14.02 o 
   3   0  14       26.55       52.96     27.30 o 
   4   0  14       15.12       31.87     15.36 o 
  -2   1  14       55.87       72.64     53.61 o 
  -1   1  14        5.68       46.86     42.75 o 
   0   1  14      298.09      318.28    109.33 o 
   1   1  14       14.13       40.45     32.68 o 
   2   1  14       39.33       48.24     15.75 o 
   3   1  14       11.49       28.62     31.30 o 
   4   1  14       74.58       81.02     18.40 o 
   5   1  14      268.21      256.52     37.35 o 
  -2   2  14       40.21       -9.03     50.71 o 
  -1   2  14      132.17      121.69     48.50 o 
   0   2  14       18.77      128.88     45.46 o 
   1   2  14       39.07       55.52     18.95 o 
   2   2  14      177.62      195.01     23.55 o 
   3   2  14       30.43       25.69     14.89 o 
   4   2  14       66.94       54.90     19.77 o 
   5   2  14      105.39       98.18     21.21 o 
  -2   3  14       16.19       76.97     56.36 o 
  -1   3  14        3.42       69.67     48.75 o 
   0   3  14      100.16      165.14     61.90 o 
   1   3  14      103.13      201.89     47.11 o 
   2   3  14       58.54       59.16     27.73 o 
   3   3  14       76.50       92.63     46.01 o 
   4   3  14       37.86       28.32     29.34 o 
  -2   4  14      107.41      117.24     60.10 o 
  -1   4  14       38.10      127.41     52.50 o 
   0   4  14        0.95      145.00     98.99 o 
   1   4  14        7.18       80.38    104.94 o 
   2   4  14      234.56      265.55     30.65 o 
   3   4  14        7.86        5.89     20.55 o 
   4   4  14      193.01      175.78     25.79 o 
  -1   5  14      145.54      235.20    113.72 o 
   0   5  14        0.85       88.65    101.83 o 
   1   5  14       59.98      103.13    111.65 o 
   2   5  14       13.33       40.17     57.84 o 
   3   5  14      231.53      197.40     33.86 o 
   4   5  14       17.58       21.05     18.66 o 
  -1   6  14        0.62        5.94     99.51 o 
   0   6  14       94.36       55.05    114.50 o 
   1   6  14        0.53      161.80    135.17 o 
   2   6  14       34.74      120.82     64.22 o 
   3   6  14        7.12       24.10     19.45 o 
   1   7  14       86.45      139.05    140.34 o 
   2   7  14       11.81      -24.55    145.25 o 
   1  -3  15        0.88       -4.39     43.16 o 
   2  -3  15        0.51        6.46     46.78 o 
   0  -2  15        3.82       89.94     50.66 o 
   1  -2  15       20.71       39.29     44.97 o 
   2  -2  15        5.91       53.76     49.62 o 
   3  -2  15       98.81       71.58     28.04 o 
  -1  -1  15       30.04       49.98     98.60 o 
   0  -1  15      129.87      207.54     64.87 o 
   1  -1  15        0.70       87.62     47.30 o 
   2  -1  15        3.04        5.43     42.13 o 
   3  -1  15       49.03       38.20     18.81 o 
  -1   0  15        0.72       30.31     47.81 o 
   0   0  15       56.75      143.57     48.75 o 
   1   0  15       44.14      109.59     53.24 o 
   2   0  15        7.08       14.06     26.75 o 
   3   0  15      165.47      161.41     32.87 o 
  -1   1  15        1.03      138.43     69.91 o 
   0   1  15       33.02       72.31     47.35 o 
   1   1  15        6.63       -1.03     43.94 o 
   2   1  15      184.25      155.19     25.45 o 
   3   1  15        6.95        9.76     15.56 o 
   4   1  15       15.08        1.04     20.68 o 
  -1   2  15        7.44       44.17     50.06 o 
   0   2  15       16.41      146.42     75.60 o 
   1   2  15      403.94      407.67     67.59 o 
   2   2  15        4.65       27.15     34.89 o 
   3   2  15       45.81       24.30     42.52 o 
   4   2  15        2.84       20.50     16.94 o 
  -1   3  15        0.56       90.76     52.47 o 
   0   3  15        2.14      107.79     49.90 o 
   1   3  15       95.55      172.91    112.17 o 
   2   3  15      160.42      181.70     30.50 o 
   3   3  15       14.38       -7.59     19.64 o 
   0   4  15       76.00      -84.26     90.46 o 
   1   4  15       69.84      288.70    127.68 o 
   2   4  15       50.55       50.98     68.23 o 
   3   4  15      109.14       75.60     63.19 o 
   0   5  15        1.59      -19.90    106.23 o 
   1   5  15       83.23      319.72    142.41 o 
   2   5  15        0.03       28.43    133.11 o 
   3   5  15        0.70       21.75     24.30 o 
   1   1  16        6.54       60.74     51.18 o 
   2   1  16        6.23       42.39     47.30 o 
   1   2  16      221.49      431.89     77.80 o 
                                                 
